# Supplementary material for: A high resolution A-to-I editing map in the mouse identifies editing events controlled by pre-mRNA splicing
Source: Genome Res. 2019 Sep;29(9):1453–63. doi: 10.1101/gr.242636.118 (PMC6724681; doi:10.1101/gr.242636.118)
Supplement: Supplemental Material [file supp_gr.242636.118_Supplemental_Chromatograms.zip]

Archive with 73 entries (70 files):
- ECS prediction/
- ECS prediction/Armc9_minus_ECS.ab1
- ECS prediction/Armc9_plus_ECS.ab1
- ECS prediction/Cep112_minus_ECS.ab1
- ECS prediction/Cep112_plus_ECS.ab1
- ECS prediction/Cep89_minus_ECS.ab1
- ECS prediction/Cep89_plus_ECS.ab1
- ECS prediction/Chrm2_minus_ECS_fw_primer.ab1
- ECS prediction/Chrm2_plus_ECS_fw_primer.ab1
- ECS prediction/Chst7_minus_ECS.ab1
- ECS prediction/Chst7_plus_ECS.ab1
- ECS prediction/Eri3_minus_ECS.ab1
- ECS prediction/Eri3_plus_ECS.ab1
- ECS prediction/Kcnh1_minus_ECS.ab1
- ECS prediction/Kcnh1_plus_ECS.ab1
- ECS prediction/Rapgef4_minus_ECS.ab1
- ECS prediction/Rapgef4_plus_ECS.ab1
- ECS prediction/Snx19_minus_ECS.ab1
- ECS prediction/Snx19_plus_ECS.ab1
- ECS prediction/Tnpo3_minus_ECS.ab1
- ECS prediction/Tnpo3_plus_ECS.ab1
- Nascent-seq/
- Nascent-seq/cDNA_Asic2_partA.ab1
- Nascent-seq/cDNA_Asic2_partB.ab1
- Nascent-seq/cDNA_Cadps2.ab1
- Nascent-seq/cDNA_Cnnm1.ab1
- Nascent-seq/cDNA_Dip2c.ab1
- Nascent-seq/cDNA_Fam193a.ab1
- Nascent-seq/cDNA_Ftx.ab1
- Nascent-seq/cDNA_Kctd8.ab1
- Nascent-seq/cDNA_Mical.ab1
- Nascent-seq/cDNA_Usp3.ab1
- Nascent-seq/gDNA_Asci2_partA.ab1
- Nascent-seq/gDNA_Asic2_partB.ab1
- Nascent-seq/gDNA_Cadps2.ab1
- Nascent-seq/gDNA_Cnnm1.ab1
- Nascent-seq/gDNA_Dip2c.ab1
- Nascent-seq/gDNA_Fam193a.ab1
- Nascent-seq/gDNA_Ftx.ab1
- Nascent-seq/gDNA_Kctd8.ab1
- Nascent-seq/gDNA_Mical.ab1
- Nascent-seq/gDNA_Usp3.ab1
- Splicing inhibition/
- Splicing inhibition/DMSO_2900026A02Rik.ab1
- Splicing inhibition/DMSO_Blcap.ab1
- Splicing inhibition/DMSO_Cttn.ab1
- Splicing inhibition/DMSO_Elav11.ab1
- Splicing inhibition/DMSO_Esrra.ab1
- Splicing inhibition/DMSO_H13.ab1
- Splicing inhibition/DMSO_Klc1.ab1
- Splicing inhibition/DMSO_Lamp2.ab1
- Splicing inhibition/DMSO_Mrs2.ab1
- Splicing inhibition/DMSO_Pcnp.ab1
- Splicing inhibition/DMSO_Pmsd6.ab1
- Splicing inhibition/DMSO_Sh2d5.ab1
- Splicing inhibition/DMSO_Trim12c.ab1
- Splicing inhibition/DMSO_Uchl1.ab1
- Splicing inhibition/DMSO_Zfp1.ab1
- Splicing inhibition/MEA_2900026A02Rik.ab1
- Splicing inhibition/MEA_Blcap.ab1
- Splicing inhibition/MEA_Cttn.ab1
- Splicing inhibition/MEA_Elav11.ab1
- Splicing inhibition/MEA_Esrra.ab1
- Splicing inhibition/MEA_H13.ab1
- Splicing inhibition/MEA_Klc1.ab1
- Splicing inhibition/MEA_Lamp2.ab1
- Splicing inhibition/MEA_Mrs2.ab1
- Splicing inhibition/MEA_Pcnp.ab1
- Splicing inhibition/MEA_Pmsd6.ab1
- Splicing inhibition/MEA_Sh2d5.ab1
- Splicing inhibition/MEA_Trim12c.ab1
- Splicing inhibition/MEA_Uchl1.ab1
- Splicing inhibition/MEA_Zfp1.ab1
