# Supplementary material for: A high resolution A-to-I editing map in the mouse identifies editing events controlled by pre-mRNA splicing
Source: Genome Res. 2019 Sep;29(9):1453–63. doi: 10.1101/gr.242636.118 (PMC6724681; doi:10.1101/gr.242636.118)
Supplement: Supplemental Material [file supp_gr.242636.118_Supplemental_Scripts.zip]

Archive with 27 entries (24 files):
- scripts/
- scripts/.DS_Store
- scripts/brain_summary.txt
- scripts/count.py
- scripts/exons-introns.coordinates.txt
- scripts/exons-introns.saf
- scripts/getResults.py
- scripts/listEditingSites.txt
- scripts/readGTF.py
- scripts/README.txt
- scripts/ReadResults.py
- scripts/results_brain.txt
- scripts/srrTissue_brain.txt
- __MACOSX/
- __MACOSX/scripts/
- __MACOSX/scripts/._.DS_Store
- __MACOSX/scripts/._brain_summary.txt
- __MACOSX/scripts/._count.py
- __MACOSX/scripts/._exons-introns.coordinates.txt
- __MACOSX/scripts/._exons-introns.saf
- __MACOSX/scripts/._getResults.py
- __MACOSX/scripts/._listEditingSites.txt
- __MACOSX/scripts/._readGTF.py
- __MACOSX/scripts/._README.txt
- __MACOSX/scripts/._ReadResults.py
- __MACOSX/scripts/._results_brain.txt
- __MACOSX/scripts/._srrTissue_brain.txt
