# Supplementary material for: A high resolution A-to-I editing map in the mouse identifies editing events controlled by pre-mRNA splicing
Source: Genome Res. 2019 Sep;29(9):1453–63. doi: 10.1101/gr.242636.118 (PMC6724681; doi:10.1101/gr.242636.118)
Supplement: Supplemental Material [file supp_gr.242636.118_Supplemental_Scripts.zip › scripts/brain_summary.txt]

Chr	Position	Gene	Strand	ECStype	Edtype	AMY__Mr	AMY__Me	AMY__nsu	AMY__nsa	CAU__Mr	CAU__Me	CAU__nsu	CAU__nsa	CER__Mr	CER__Me	CER__nsu	CER__nsa	CERHEM__Mr	CERHEM__Me	CERHEM__nsu	CERHEM__nsa	COR__Mr	COR__Me	COR__nsu	COR__nsa	COR-BA24__Mr	COR-BA24__Me	COR-BA24__nsu	COR-BA24__nsa	FCOR-BA9__Mr	FCOR-BA9__Me	FCOR-BA9__nsu	FCOR-BA9__nsa	HIP__Mr	HIP__Me	HIP__nsu	HIP__nsa	HYPO__Mr	HYPO__Me	HYPO__nsu	HYPO__nsa	NACC__Mr	NACC__Me	NACC__nsu	NACC__nsa	PUT__Mr	PUT__Me	PUT__nsu	PUT__nsa
chr19	36045935	ATP4A	-	Intronic	Syn	0.0	0.0	0	21	0.0	0.0	0	31	0.0	0.0	0	32	0.0	0.0	0	28	0.0	0.0	0	28	0.0	0.0	0	22	0.0	0.0	0	29	0.0	0.0	0	28	0.0	0.0	0	26	0.0	0.0	0	29	0.0	0.0	0	19
chr8	103841636	AZIN1	-	Intronic	Nonsyn	97.49	0.0833333333333	18	21	96.2951724138	0.0768965517241	29	31	58.4095833333	0.0308333333333	24	32	90.9359090909	0.0268181818182	22	28	89.7034782609	0.0708695652174	23	28	153.536315789	0.0636842105263	19	22	120.08375	0.06	24	29	99.5995652174	0.0608695652174	23	28	76.248	0.0612	25	26	66.8059259259	0.103333333333	27	29	54.600625	0.09625	16	19
chr13	46090371	COG3	+	Intronic	Nonsyn	6.40384615385	0.290769230769	13	21	3.39588235294	0.258235294118	17	31	2.33277777778	0.0727777777778	18	32	3.76923076923	0.0523076923077	13	28	3.23	0.251428571429	14	28	6.59545454545	0.182727272727	11	22	12.4281818182	0.239090909091	11	29	5.205625	0.284375	16	28	3.12764705882	0.227647058824	17	26	4.46133333333	0.211333333333	15	29	4.985	0.341	10	19
chr1	160302244	COPA	-	Intronic	Nonsyn	7.92157894737	0.243157894737	19	21	9.01103448276	0.214137931034	29	31	6.58285714286	0.105357142857	28	32	23.3527272727	0.0745454545455	22	28	6.8992	0.172	25	28	10.198	0.1575	20	22	15.9104347826	0.176956521739	23	29	4.94818181818	0.184545454545	22	28	9.67545454545	0.165909090909	22	26	12.0955555556	0.244074074074	27	29	6.448125	0.21	16	19
chrX	153579950	FLNA	-	Intronic	Syn	1.19923076923	0.223846153846	13	21	0.989523809524	0.286666666667	21	31	0.638421052632	0.623157894737	19	32	0.614375	0.675	16	28	1.57947368421	0.377368421053	19	28	0.830625	0.4275	16	22	0.85125	0.361875	16	29	1.21647058824	0.294117647059	17	28	1.07764705882	0.268235294118	17	26	0.941578947368	0.326842105263	19	29	1.05769230769	0.230769230769	13	19
chr3	58141801	FLNB	+	Intronic	Nonsyn	25.267	0.056	10	21	30.927826087	0.0691304347826	23	31	5.28689655172	0.31275862069	29	32	8.5188	0.2864	25	28	16.4383333333	0.0955555555556	18	28	20.3546153846	0.107692307692	13	22	15.1975	0.0985	20	29	26.9942105263	0.102105263158	19	28	31.1136842105	0.0789473684211	19	26	28.8669565217	0.0595652173913	23	29	37.8593333333	0.101333333333	15	19
chr4	158257879	GRIA2	+	Intronic	Syn	13.2933333333	0.126666666667	21	21	18.2792857143	0.110714285714	28	31	4.679375	0.1328125	32	32	17.1566666667	0.152962962963	27	28	8.88222222222	0.15037037037	27	28	39.2761904762	0.15380952381	21	22	38.0053846154	0.146538461538	26	29	22.1791666667	0.147916666667	24	28	19.8395652174	0.133913043478	23	26	23.8396	0.122	25	29	15.110625	0.14375	16	19
chr4	158281294	GRIA2	+	Intronic	Nonsyn	4.02238095238	0.311428571429	21	21	3.60071428571	0.232142857143	28	31	0.9090625	0.7384375	32	32	1.11035714286	0.753928571429	28	28	2.13	0.425714285714	28	28	4.50238095238	0.468571428571	21	22	4.25296296296	0.395555555556	27	29	4.35296296296	0.306666666667	27	28	3.9392	0.3524	25	26	4.52285714286	0.211785714286	28	29	3.66222222222	0.241666666667	18	19
chr4	158257875	GRIA2	+	Intronic	Nonsyn	13.2933333333	0.902380952381	21	21	17.5896551724	0.928965517241	29	31	4.679375	0.9840625	32	32	17.0432142857	0.990714285714	28	28	8.88222222222	0.942222222222	27	28	38.1672727273	0.966363636364	22	22	38.0525925926	0.932592592593	27	29	21.1184615385	0.922307692308	26	28	19.3458333333	0.89	24	26	22.517037037	0.945925925926	27	29	13.9442105263	0.91	19	19
chrX	122598962	GRIA3	+	Intronic	Nonsyn	16.6182352941	0.723529411765	17	21	12.6843478261	0.729565217391	23	31	9.72533333333	0.800666666667	15	32	14.6990909091	0.814545454545	11	28	7.26173913043	0.884782608696	23	28	18.1011111111	0.887222222222	18	22	17.8177272727	0.850909090909	22	29	15.0195652174	0.728695652174	23	28	14.0385714286	0.732857142857	21	26	11.05	0.833	20	29	15.3385714286	0.671428571429	14	19
chr11	105804694	GRIA4	+	Intronic	Nonsyn	22.7273333333	0.465333333333	15	21	16.9338888889	0.603333333333	18	31	8.22375	0.5975	32	32	19.7496428571	0.731428571429	28	28	9.23909090909	0.720909090909	22	28	19.8215789474	0.695263157895	19	22	20.56	0.74	20	29	23.7628	0.4256	25	28	22.65375	0.516666666667	24	26	20.3836842105	0.463684210526	19	29	21.9663636364	0.658181818182	11	19
chr21	30953750	GRIK1	-	Intronic	Nonsyn	8.725	0.425	18	21	11.1878947368	0.461578947368	19	31	38.3741666667	0.321666666667	24	32	24.2930769231	0.396923076923	13	28	4.87052631579	0.607894736842	19	28	6.12	0.56	18	22	7.20736842105	0.516842105263	19	29	12.369047619	0.574285714286	21	28	6.49409090909	0.640454545455	22	26	12.6647619048	0.471904761905	21	29	9.84571428571	0.586428571429	14	19
chr6	102372572	GRIK2	+	Intronic	Syn	1.15777777778	0.152222222222	9	21	0.859285714286	0.162857142857	14	31	1.12137931034	0.0472413793103	29	32	1.30086956522	0.0439130434783	23	28	1.02047619048	0.261904761905	21	28	0.856666666667	0.168	15	22	0.985882352941	0.214117647059	17	29	0.741	0.182	10	28	0.673125	0.19	16	26	0.599333333333	0.293333333333	15	29	0.805	0.251666666667	6	19
chr6	102372589	GRIK2	+	Intronic	Nonsyn	1.1425	0.531666666667	12	21	0.910666666667	0.649333333333	15	31	1.0996875	0.8653125	32	32	1.45407407407	0.857037037037	27	28	0.840476190476	0.832857142857	21	28	1.10176470588	0.794117647059	17	22	0.997222222222	0.824444444444	18	29	0.853529411765	0.689411764706	17	28	1.05894736842	0.620526315789	19	26	0.627222222222	0.761666666667	18	29	1.0525	0.75875	8	19
chr6	102337702	GRIK2	+	Intronic	Nonsyn	19.94	0.42	12	21	20.1469230769	0.666923076923	13	31	3.63935483871	0.785161290323	31	32	13.4712	0.7936	25	28	9.05105263158	0.765263157895	19	28	15.9025	0.733125	16	22	32.0170588235	0.636470588235	17	29	16.0954545455	0.685454545455	11	28	21.7	0.617	20	26	20.708125	0.605	16	29	14.925	0.6375	4	19
chr6	102337689	GRIK2	+	Intronic	Nonsyn	20.3427272727	0.329090909091	11	21	25.3185714286	0.545714285714	14	31	3.67592592593	0.357407407407	27	32	14.2825	0.34125	24	28	9.535	0.453333333333	18	28	20.8433333333	0.6075	12	22	32.1470588235	0.397647058824	17	29	14.923	0.442	10	28	20.2477777778	0.400555555556	18	26	19.5135714286	0.444285714286	14	29	16.2433333333	0.565	6	19
chr17	72840625	GRIN2C	-	Intronic	Syn	0.0	0.0	0	21	0.0	0.0	0	31	0.0	0.0	0	32	0.0	0.0	0	28	0.0	0.0	0	28	0.0	0.0	0	22	0.0	0.0	0	29	0.0	0.0	0	28	0.0	0.0	0	26	0.0	0.0	0	29	50.05	0.02	1	19
chrX	114082689	HTR2C	+	Intronic	Nonsyn	138.92	0.5	1	21	53.3363636364	0.468181818182	11	31	0.0	0.0	0	32	0.0	0.0	0	28	0.0	0.0	0	28	125.466666667	0.51	3	22	0.0	0.0	0	29	112.44	0.44	1	28	58.4422222222	0.475555555556	9	26	88.8590909091	0.429090909091	11	29	56.7325	0.5575	4	19
chrX	114082682	HTR2C	+	Intronic	Nonsyn	138.92	0.89	1	21	56.657	0.737	10	31	0.0	0.0	0	32	0.0	0.0	0	28	0.0	0.0	0	28	125.466666667	0.666666666667	3	22	0.0	0.0	0	29	112.44	0.83	1	28	58.4422222222	0.795555555556	9	26	88.2144444444	0.75	9	29	63.8366666667	0.826666666667	3	19
chrX	114082694	HTR2C	+	Intronic	Nonsyn	138.92	0.75	1	21	56.657	0.601	10	31	0.0	0.0	0	32	0.0	0.0	0	28	0.0	0.0	0	28	103.635	0.505	4	22	0.0	0.0	0	29	72.765	0.32	2	28	71.01	0.435555555556	9	26	93.276	0.528	10	29	56.7325	0.69	4	19
chrX	114082684	HTR2C	+	Intronic	Nonsyn	138.92	0.5	1	21	68.0577777778	0.518888888889	9	31	0.0	0.0	0	32	0.0	0.0	0	28	0.0	0.0	0	28	130.41	0.3825	4	22	297.733333333	0.516666666667	3	29	112.44	0.35	1	28	57.235	0.419166666667	12	26	96.5741666667	0.405	12	29	67.568	0.496	5	19
chrX	114082688	HTR2C	+	Intronic	Nonsyn	138.92	0.14	1	21	69.2142857143	0.244285714286	7	31	0.0	0.0	0	32	0.0	0.0	0	28	0.0	0.0	0	28	125.466666667	0.196666666667	3	22	0.0	0.0	0	29	112.44	0.17	1	28	75.35	0.111666666667	6	26	93.255	0.148333333333	12	29	79.0575	0.185	4	19
chr15	75646087	NEIL1	+	Intronic	Syn	0.38380952381	0.806666666667	21	21	0.38	0.764666666667	30	31	0.335666666667	0.695	30	32	0.353928571429	0.740714285714	28	28	0.327307692308	0.886538461538	26	28	0.348095238095	0.844285714286	21	22	0.342307692308	0.853076923077	26	29	0.369285714286	0.786428571429	28	28	0.366	0.7876	25	26	0.382068965517	0.837931034483	29	29	0.441052631579	0.776842105263	19	19
chr15	75646086	NEIL1	+	Intronic	Nonsyn	0.341428571429	0.920714285714	14	21	0.374782608696	0.922173913043	23	31	0.328333333333	0.935416666667	24	32	0.34619047619	0.939523809524	21	28	0.311	0.967	20	28	0.332352941176	0.948235294118	17	22	0.340476190476	0.946666666667	21	29	0.3465	0.936	20	28	0.371052631579	0.897368421053	19	26	0.382608695652	0.936086956522	23	29	0.349230769231	0.928461538462	13	19
chr14	20841948	TEP1	-	Intronic	Nonsyn	0.0	0.0	0	21	0.0	0.0	0	31	2.12	0.12	1	32	0.0	0.0	0	28	0.0	0.0	0	28	0.0	0.0	0	22	0.0	0.0	0	29	0.0	0.0	0	28	0.0	0.0	0	26	0.0	0.0	0	29	0.0	0.0	0	19
chr6	44120349	TMEM63B	+	Intronic	Nonsyn	2.15875	0.116875	16	21	2.04518518519	0.122962962963	27	31	0.728965517241	0.299310344828	29	32	0.7876	0.3148	25	28	1.69625	0.209583333333	24	28	2.6180952381	0.212380952381	21	22	1.8244	0.1984	25	29	2.2788	0.13	25	28	2.16541666667	0.13	24	26	2.07304347826	0.103043478261	23	29	2.36375	0.155625	16	19
chr22	45258466	ARHGAP8	+	Exonic	Syn	0.0	0.0	0	21	0.0	0.0	0	31	0.0	0.0	0	32	0.0	0.0	0	28	0.0	0.0	0	28	0.0	0.0	0	22	0.0	0.0	0	29	0.0	0.0	0	28	0.0	0.0	0	26	0.0	0.0	0	29	0.0	0.0	0	19
chr19	36050884	ATP4A	-	Exonic	Syn	0.0	0.0	0	21	0.0	0.0	0	31	0.0	0.0	0	32	0.0	0.0	0	28	0.0	0.0	0	28	0.0	0.0	0	22	0.0	0.0	0	29	0.0	0.0	0	28	0.0	0.0	0	26	0.0	0.0	0	29	0.0	0.0	0	19
chr11	61724916	BEST1	+	Exonic	Nonsyn	2.11142857143	0.107142857143	7	21	3.013	0.172	20	31	4.825	0.16	6	32	4.10333333333	0.176666666667	6	28	4.45272727273	0.139090909091	11	28	2.29	0.204	5	22	1.724	0.164	5	29	3.40133333333	0.118666666667	15	28	5.26571428571	0.155	14	26	4.14388888889	0.177777777778	18	29	3.09583333333	0.164166666667	12	19
chr20	36147563	BLCAP	-	Exonic	Nonsyn	208.808947368	0.0994736842105	19	21	172.172857143	0.0857142857143	28	31	37.1476666667	0.126333333333	30	32	57.4068	0.1316	25	28	133.110434783	0.0913043478261	23	28	262.5195	0.099	20	22	170.795909091	0.0927272727273	22	29	206.826956522	0.0982608695652	23	28	261.492380952	0.102380952381	21	26	178.215769231	0.0976923076923	26	29	156.194705882	0.0917647058824	17	19
chr17	43045220	C1QL1	-	Exonic	Nonsyn	9.86	0.08	1	21	0.0	0.0	0	31	0.0	0.0	0	32	0.0	0.0	0	28	30.6775	0.225	4	28	19.72	0.175	6	22	0.0	0.0	0	29	23.382	0.108	5	28	15.205	0.125	2	26	34.35	0.43	1	29	0.0	0.0	0	19
chr3	53820892	CACNA1D	+	Exonic	Nonsyn	3.77	0.213333333333	3	21	3.07375	0.2275	8	31	1.00551724138	0.335862068966	29	32	1.36826086957	0.419130434783	23	28	2.09071428571	0.315	14	28	2.434	0.292	10	22	2.70733333333	0.304	15	29	3.26	0.18	4	28	2.04	0.25875	8	26	2.96636363636	0.170909090909	11	29	3.08	0.1475	4	19
chr19	54485579	CACNG8	+	Exonic	Nonsyn	57.698	0.148	5	21	55.464	0.312	5	31	0.0	0.0	0	32	0.0	0.0	0	28	72.865	0.208333333333	6	28	60.5866666667	0.16	6	22	85.7225	0.15875	8	29	86.3183333333	0.126666666667	6	28	126.66	0.314	5	26	32.755	0.145	2	29	63.73	0.4	1	19
chr3	62860434	CADPS	-	Exonic	Nonsyn	0.0	0.0	0	21	0.0	0.0	0	31	225.98	0.08	1	32	391.36	0.113333333333	3	28	120.28	0.12	1	28	1406.07	0.07	1	22	1977.62333333	0.03	3	29	0.0	0.0	0	28	734.425	0.08	2	26	0.0	0.0	0	29	0.0	0.0	0	19
chr3	62423807	CADPS	-	Exonic	Nonsyn	18.1757894737	0.398947368421	19	21	17.0792592593	0.442222222222	27	31	4.88666666667	0.231666666667	30	32	8.57423076923	0.238846153846	26	28	13.4196153846	0.210384615385	26	28	23.5790909091	0.273636363636	22	22	27.0743478261	0.166956521739	23	29	19.8813043478	0.343913043478	23	28	21.7069565217	0.496086956522	23	26	11.2192	0.4272	25	29	15.2535294118	0.336470588235	17	19
chr7	39990527	CDK13	+	Exonic	Nonsyn	0.0	0.0	0	21	73.56	0.415	2	31	22.55	0.5	1	32	58.33	0.545	2	28	34.58	0.8	1	28	0.0	0.0	0	22	71.83	0.38	1	29	0.0	0.0	0	28	0.0	0.0	0	26	0.0	0.0	0	29	0.0	0.0	0	19
chr7	39990736	CDK13	+	Exonic	Nonsyn	0.0	0.0	0	21	0.0	0.0	0	31	0.0	0.0	0	32	0.0	0.0	0	28	0.0	0.0	0	28	0.0	0.0	0	22	0.0	0.0	0	29	0.0	0.0	0	28	0.0	0.0	0	26	0.0	0.0	0	29	0.0	0.0	0	19
chr7	39990548	CDK13	+	Exonic	Nonsyn	0.0	0.0	0	21	73.56	0.835	2	31	38.1266666667	1.0	3	32	54.0475	0.7825	4	28	70.45	0.9	2	28	0.0	0.0	0	22	0.0	0.0	0	29	52.87	0.4	1	28	125.7	0.8	1	26	104.65	1.0	2	29	99.19	1.0	1	19
chr7	39990302	CDK13	+	Exonic	Nonsyn	112.35	0.09	1	21	56.0575	0.18	4	31	35.9166666667	0.246666666667	9	32	50.4966666667	0.231111111111	9	28	89.885	0.235	6	28	124.773333333	0.236666666667	6	22	112.859	0.247	10	29	88.4425	0.225	4	28	70.38	0.436666666667	3	26	82.8375	0.125	4	29	84.595	0.145	2	19
chr19	47152854	DACT3	-	Exonic	Nonsyn	0.0	0.0	0	21	0.0	0.0	0	31	0.0	0.0	0	32	0.0	0.0	0	28	0.0	0.0	0	28	0.0	0.0	0	22	0.0	0.0	0	29	0.0	0.0	0	28	0.0	0.0	0	26	0.0	0.0	0	29	0.0	0.0	0	19
chr19	47152737	DACT3	-	Exonic	Nonsyn	0.0	0.0	0	21	0.0	0.0	0	31	0.0	0.0	0	32	0.0	0.0	0	28	58.94	0.62	1	28	65.93	0.83	1	22	0.0	0.0	0	29	49.52	0.4	1	28	34.66	0.17	1	26	0.0	0.0	0	29	0.0	0.0	0	19
chr4	17805279	DCAF16	-	Exonic	Nonsyn	11.6281818182	0.0681818181818	11	21	9.6535	0.1095	20	31	4.60222222222	0.104814814815	27	32	8.06428571429	0.0790476190476	21	28	7.76823529412	0.0864705882353	17	28	12.0014285714	0.12	14	22	13.6584210526	0.0994736842105	19	29	11.051	0.1235	20	28	13.5684210526	0.0894736842105	19	26	10.107	0.115	20	29	11.6775	0.0975	12	19
chr22	37770174	ELFN2	-	Exonic	Syn	83.0507142857	0.0721428571429	14	21	62.6330769231	0.127692307692	13	31	0.0	0.0	0	32	39.27	0.2	1	28	64.5644444444	0.0972222222222	18	28	61.5241666667	0.085	12	22	55.1894736842	0.0773684210526	19	29	86.7786666667	0.121333333333	15	28	50.714375	0.1325	16	26	65.7953846154	0.106923076923	13	29	66.5125	0.11625	8	19
chr9	98011511	FANCC	-	Exonic	Syn	0.0	0.0	0	21	0.0	0.0	0	31	0.0	0.0	0	32	0.0	0.0	0	28	0.0	0.0	0	28	0.0	0.0	0	22	0.0	0.0	0	29	0.0	0.0	0	28	0.0	0.0	0	26	0.0	0.0	0	29	0.0	0.0	0	19
chrX	151358319	GABRA3	-	Exonic	Nonsyn	188.573	0.678	10	21	198.227272727	0.823636363636	11	31	148.373333333	0.586666666667	3	32	162.24	0.735	2	28	94.499047619	0.849047619048	21	28	246.381875	0.861875	16	22	203.095	0.8	18	29	201.886	0.7	15	28	187.867777778	0.805	18	26	79.6714285714	0.665714285714	14	29	133.12	0.916666666667	3	19
chr19	14593693	GIPC1	-	Exonic	Syn	8.33	0.257368421053	19	21	8.01307692308	0.311923076923	26	31	7.28130434783	0.128695652174	23	32	8.11157894737	0.145263157895	19	28	8.81826086957	0.329130434783	23	28	9.02388888889	0.325555555556	18	22	10.9131818182	0.275909090909	22	29	11.572173913	0.226956521739	23	28	8.43043478261	0.282608695652	23	26	9.25814814815	0.27037037037	27	29	10.3117647059	0.276470588235	17	19
chr12	57864624	GLI1	+	Exonic	Nonsyn	4.18	1.0	1	21	19.67	0.88	1	31	17.0447619048	0.416666666667	21	32	8.2375	0.450833333333	12	28	23.2625	0.9	4	28	20.78	0.835	2	22	18.08	0.6	1	29	0.0	0.0	0	28	0.0	0.0	0	26	28.71	0.555	2	29	0.0	0.0	0	19
chr6	34100903	GRM4	-	Exonic	Nonsyn	37.85	0.2	1	21	33.3166666667	0.187333333333	15	31	22.9477419355	0.172580645161	31	32	38.5511538462	0.171538461538	26	28	61.705	0.1	2	28	72.115	0.15	4	22	61.806	0.266	5	29	48.91	0.235	2	28	77.5675	0.235	4	26	51.7917647059	0.101176470588	17	29	28.01	0.168571428571	7	19
chr4	57976234	IGFBP7	-	Exonic	Nonsyn	524.687142857	0.444285714286	21	21	600.112	0.419	30	31	392.91	0.494444444444	27	32	700.886538462	0.530384615385	26	28	374.988076923	0.466538461538	26	28	734.657727273	0.457727272727	22	22	511.396923077	0.428846153846	26	29	800.908148148	0.492962962963	27	28	673.068461538	0.443846153846	26	26	723.037241379	0.399655172414	29	29	880.525263158	0.393157894737	19	19
chr4	57976286	IGFBP7	-	Exonic	Nonsyn	588.519375	0.085	16	21	668.8632	0.0668	25	31	457.116	0.220666666667	15	32	740.786666667	0.18	18	28	404.626111111	0.101666666667	18	28	790.676666667	0.103888888889	18	22	587.136315789	0.0842105263158	19	29	886.643043478	0.101304347826	23	28	742.683181818	0.0663636363636	22	26	807.831666667	0.0591666666667	24	29	962.015	0.04875	16	19
chr12	5021742	KCNA1	+	Exonic	Nonsyn	0.0	0.0	0	21	38.5728571429	0.194285714286	7	31	22.7913043478	0.153043478261	23	32	52.3147619048	0.164761904762	21	28	40.9771428571	0.138571428571	7	28	34.2971428571	0.141428571429	7	22	45.1683333333	0.0958333333333	12	29	49.6475	0.3175	4	28	64.92	0.24	1	26	46.4183333333	0.101666666667	6	29	58.325	0.27	6	19
chr10	79397298	KCNMA1	-	Exonic	Nonsyn	118.715555556	0.111666666667	18	21	114.122631579	0.127368421053	19	31	223.283333333	0.07	21	32	216.583333333	0.085	18	28	99.0265384615	0.130384615385	26	28	121.688421053	0.14	19	22	114.614230769	0.146923076923	26	29	116.610416667	0.1025	24	28	138.05	0.163636363636	22	26	121.602083333	0.100833333333	24	29	107.9325	0.0725	12	19
chr13	47260137	LRCH1	+	Exonic	Syn	0.0	0.0	0	21	0.0	0.0	0	31	0.0	0.0	0	32	0.0	0.0	0	28	0.0	0.0	0	28	0.0	0.0	0	22	0.0	0.0	0	29	0.0	0.0	0	28	0.0	0.0	0	26	0.0	0.0	0	29	0.0	0.0	0	19
chr12	56075695	METTL7B	+	Exonic	Nonsyn	0.0	0.0	0	21	0.0	0.0	0	31	0.0	0.0	0	32	0.0	0.0	0	28	0.0	0.0	0	28	0.0	0.0	0	22	0.0	0.0	0	29	0.0	0.0	0	28	0.0	0.0	0	26	0.0	0.0	0	29	0.0	0.0	0	19
chr19	36211399	MLL4	+	Exonic	Nonsyn	9.08	0.08	1	21	18.9175	0.1575	4	31	17.0085714286	0.117142857143	14	32	11.0858823529	0.111176470588	17	28	17.406	0.11	5	28	17.1366666667	0.141666666667	6	22	16.4042857143	0.0928571428571	7	29	29.47	0.17	1	28	28.375	0.125	2	26	41.12	0.2	1	29	21.95	0.205	4	19
chr11	1017535	MUC6	-	Exonic	Nonsyn	0.0	0.0	0	21	0.0	0.0	0	31	4.01333333333	0.106666666667	3	32	3.9	0.11	1	28	12.94	0.1	1	28	0.0	0.0	0	22	0.0	0.0	0	29	0.0	0.0	0	28	0.0	0.0	0	26	0.0	0.0	0	29	0.0	0.0	0	19
chr17	34866719	MYO19	-	Exonic	Syn	16.86	0.19	4	21	16.7516666667	0.168333333333	6	31	30.409	0.07	10	32	19.1366666667	0.0633333333333	6	28	14.8830769231	0.133846153846	13	28	11.32	0.174285714286	7	22	10.3	0.09	5	29	10.4525	0.125	4	28	17.3566666667	0.161111111111	9	26	22.3475	0.125	4	29	10.92	0.136666666667	3	19
chr14	26917530	NOVA1	-	Exonic	Nonsyn	0.0	0.0	0	21	0.0	0.0	0	31	0.0	0.0	0	32	0.0	0.0	0	28	0.0	0.0	0	28	0.0	0.0	0	22	0.0	0.0	0	29	0.0	0.0	0	28	0.0	0.0	0	26	0.0	0.0	0	29	0.0	0.0	0	19
chr14	26917515	NOVA1	-	Exonic	Nonsyn	294.0025	0.07125	8	21	192.835555556	0.0622222222222	9	31	142.201904762	0.0295238095238	21	32	281.069	0.04	20	28	250.099375	0.108125	16	28	389.273571429	0.0771428571429	14	22	372.133684211	0.0852631578947	19	29	306.54	0.067	10	28	156.871052632	0.0905263157895	19	26	189.905	0.075	10	29	232.018	0.112	5	19
chr14	20920211	OSGEP	-	Exonic	Nonsyn	0.704545454545	0.0609090909091	11	21	0.618333333333	0.0433333333333	18	31	0.511481481481	0.0651851851852	27	32	0.482222222222	0.0688888888889	18	28	0.6295	0.0705	20	28	0.8675	0.0941666666667	12	22	0.779444444444	0.0827777777778	18	29	0.653	0.063	10	28	0.640714285714	0.0828571428571	14	26	0.749166666667	0.0541666666667	12	29	0.567142857143	0.0785714285714	7	19
chr15	65425319	PDCD7	-	Exonic	Syn	50.845	0.12	8	21	68.4545454545	0.147272727273	11	31	23.8127272727	0.147727272727	22	32	44.079	0.134	20	28	56.2494117647	0.177058823529	17	28	69.0258333333	0.1775	12	22	52.036875	0.189375	16	29	70.6981818182	0.141818181818	11	28	54.1553333333	0.179333333333	15	26	77.3933333333	0.185238095238	21	29	35.4654545455	0.173636363636	11	19
chr15	65425334	PDCD7	-	Exonic	Syn	45.4669230769	0.158461538462	13	21	49.703125	0.18625	16	31	21.9130769231	0.229230769231	26	32	38.6912	0.1712	25	28	53.7763157895	0.226315789474	19	28	77.6909090909	0.256363636364	11	22	52.68	0.194736842105	19	29	53.1046666667	0.137333333333	15	28	55.42	0.210666666667	15	26	79.6955555556	0.206666666667	18	29	35.9858333333	0.190833333333	12	19
chr15	65425992	PDCD7	-	Exonic	Nonsyn	27.73	0.17	1	21	32.44	0.195	2	31	18.178	0.235333333333	15	32	55.5	0.218333333333	12	28	77.56	0.285	6	28	71.9	0.31	5	22	88.3171428571	0.177142857143	7	29	86.3625	0.18	4	28	72.7033333333	0.24	6	26	134.37	0.2225	8	29	14.085	0.115	2	19
chr15	65426067	PDCD7	-	Exonic	Nonsyn	80.74	0.185	4	21	71.81	0.263333333333	6	31	22.0133333333	0.181333333333	15	32	47.3566666667	0.163333333333	15	28	89.0075	0.2575	8	28	132.386	0.298	5	22	90.67	0.205714285714	7	29	83.52375	0.20125	8	28	68.83625	0.23875	8	26	97.085	0.21	12	29	44.005	0.1775	4	19
chr15	65425686	PDCD7	-	Exonic	Nonsyn	0.0	0.0	0	21	0.0	0.0	0	31	12.64	0.4	1	32	0.0	0.0	0	28	22.84	0.2	1	28	0.0	0.0	0	22	0.0	0.0	0	29	0.0	0.0	0	28	0.0	0.0	0	26	0.0	0.0	0	29	0.0	0.0	0	19
chr1	2436080	PLCH2	+	Exonic	Nonsyn	4.45904761905	0.160952380952	21	21	3.93428571429	0.191785714286	28	31	2.4462962963	0.0422222222222	27	32	2.55321428571	0.0514285714286	28	28	3.00730769231	0.209230769231	26	28	3.63681818182	0.195454545455	22	22	4.36857142857	0.202857142857	28	29	4.11214285714	0.172142857143	28	28	3.2252	0.2292	25	26	4.70586206897	0.221379310345	29	29	4.03166666667	0.194444444444	18	19
chr17	37826529	PNMT	+	Exonic	Nonsyn	38.7233333333	0.173333333333	6	21	61.6205882353	0.109411764706	17	31	4.89	0.2	1	32	0.0	0.0	0	28	18.625	0.15	6	28	38.43	0.25	1	22	16.5575	0.2325	4	29	21.2066666667	0.193333333333	3	28	50.6833333333	0.115	6	26	62.735	0.128888888889	18	29	49.3908333333	0.145833333333	12	19
chr16	31098929	PRSS53	-	Exonic	Syn	0.0	0.0	0	21	0.0	0.0	0	31	0.0	0.0	0	32	0.0	0.0	0	28	0.0	0.0	0	28	0.0	0.0	0	22	0.0	0.0	0	29	0.0	0.0	0	28	0.0	0.0	0	26	0.0	0.0	0	29	0.0	0.0	0	19
chr7	103155714	RELN	-	Exonic	Syn	0.0	0.0	0	21	0.0	0.0	0	31	35.28	0.01	1	32	0.0	0.0	0	28	0.0	0.0	0	28	0.0	0.0	0	22	0.0	0.0	0	29	0.0	0.0	0	28	0.0	0.0	0	26	0.0	0.0	0	29	0.0	0.0	0	19
chr4	2835556	SH3BP2	+	Exonic	Nonsyn	26.91625	0.136875	16	21	23.8142307692	0.163461538462	26	31	21.5188888889	0.129444444444	18	32	18.5292857143	0.126428571429	14	28	21.2365	0.149	20	28	21.4325	0.131666666667	12	22	24.0294736842	0.186842105263	19	29	18.7210526316	0.100526315789	19	28	20.8686363636	0.147272727273	22	26	21.8722222222	0.121851851852	27	29	34.491875	0.14	16	19
chr21	34923319	SON	+	Exonic	Syn	144.06	0.224285714286	14	21	142.565454545	0.251818181818	22	31	56.13	0.327083333333	24	32	104.023478261	0.370869565217	23	28	100.7085	0.238	20	28	167.708333333	0.3075	12	22	141.756666667	0.329523809524	21	29	126.993529412	0.247647058824	17	28	86.5026315789	0.234736842105	19	26	120.512380952	0.239523809524	21	29	140.329090909	0.2	11	19
chr21	34924105	SON	+	Exonic	Syn	121.611333333	0.128	15	21	140.412727273	0.0909090909091	22	31	54.5276	0.0584	25	32	108.96826087	0.0626086956522	23	28	93.239	0.1115	20	28	129.051333333	0.109333333333	15	22	133.4885	0.113	20	29	127.795333333	0.0873333333333	15	28	93.212	0.140666666667	15	26	116.749047619	0.130952380952	21	29	131.12	0.105833333333	12	19
chr21	34922801	SON	+	Exonic	Nonsyn	211.653333333	0.08	3	21	185.468888889	0.104444444444	9	31	57.3419047619	0.172380952381	21	32	105.406666667	0.181904761905	21	28	114.279166667	0.160833333333	12	28	166.896666667	0.113333333333	9	22	117.119090909	0.120909090909	11	29	97.6642857143	0.145714285714	7	28	82.55	0.09625	8	26	116.344444444	0.108888888889	9	29	113.513333333	0.0966666666667	3	19
chr3	9876560	TTLL3	+	Exonic	Nonsyn	9.68894736842	0.0684210526316	19	21	9.39814814815	0.0618518518519	27	31	6.41458333333	0.04125	24	32	6.62423076923	0.0553846153846	26	28	8.87458333333	0.07625	24	28	8.9825	0.064	20	22	8.80074074074	0.0844444444444	27	29	10.8607407407	0.0633333333333	27	28	9.0448	0.078	25	26	8.94464285714	0.0635714285714	28	29	10.0333333333	0.0633333333333	18	19
chr2	210835613	UNC80	+	Exonic	Nonsyn	21.275	0.0875	4	21	9.58	0.1	8	31	1.97413793103	0.0896551724138	29	32	6.00545454545	0.117727272727	22	28	3.42684210526	0.123157894737	19	28	8.75818181818	0.141818181818	11	22	6.15461538462	0.11	13	29	13.966	0.084	5	28	11.075	0.14	6	26	10.29	0.0883333333333	6	29	14.7975	0.2575	4	19
[truncated: 8 more columns]
