# Supplementary material for: A high resolution A-to-I editing map in the mouse identifies editing events controlled by pre-mRNA splicing
Source: Genome Res. 2019 Sep;29(9):1453–63. doi: 10.1101/gr.242636.118 (PMC6724681; doi:10.1101/gr.242636.118)
Supplement: Supplemental Material [file supp_gr.242636.118_Supplemental_Scripts.zip › scripts/count.py]

import sys, os
import gzip, commands

sra='/lustre/biomed/epicardi/ncbi/dbGaP-6698/sra/'
exe='/opt/exp_soft/biomed/epicardi/subread-1.6.0-Linux-x86_64/bin/featureCounts'
gtf='/lustre/biomed/epicardi/ncbi/dbGaP-6698/mjcowork/exons-introns.saf'
out='/lustre/biomed/epicardi/ncbi/dbGaP-6698/mjcowork/OUT'

srr=[]
f=open('/lustre/biomed/epicardi/ncbi/dbGaP-6698/mjcowork/srrTissue')
for i in f:
	if i.strip()=='': continue
	l=(i.strip()).split('\t')
	srr.append((l[0],os.path.join(sra,l[0],l[0]+'.bam'),os.path.join(out,l[0])))
f.close()


for i in srr:
	outfile=i[2]+'.counts'
	cmd='-a %s -F SAF -o %s -f -p --ignoreDup --primary --nonSplitOnly -B -C -s 0 %s' %(gtf,outfile,i[1])
	base=i[2]
	sh=i[2]+'.sh'
	f=open(sh,'w')
	f.write('universe=vanilla\n')
	f.write('executable=%s\n' %(exe))
	f.write('arguments="%s"\n' %(cmd))
	f.write('output=%s.out\n' %(base))
	f.write('error=%s.err\n' %(base))
	f.write('log=%s.log\n' %(base))
	f.write('request_cpus=1\n')
	f.write('rank=Memory\n')
	f.write('queue\n')
	f.close()
	os.system('chmod 755 %s' %(sh))
	while 1:
		status,out=commands.getstatusoutput('condor_submit %s -name ettore' %(sh))
		if status==0:
			print 'Submitted %s' %(i[0])
			#qnum=(out.strip()).split('.')[0]
			break
