# Supplementary material for: A high resolution A-to-I editing map in the mouse identifies editing events controlled by pre-mRNA splicing
Source: Genome Res. 2019 Sep;29(9):1453–63. doi: 10.1101/gr.242636.118 (PMC6724681; doi:10.1101/gr.242636.118)
Supplement: Supplemental Material [file supp_gr.242636.118_Supplemental_Scripts.zip › scripts/exons-introns.coordinates.txt]

chr19	36045935	ATP4A	-	Intronic	Syn	36045979-36046067	36045824-36045978	36044732-36045823
chr8	103841636	AZIN1	-	Intronic	Nonsyn	103841715-103842048	103841500-103841714	103840907-103841499
chr13	46090371	COG3	+	Intronic	Nonsyn	46085990-46090277	46090278-46090398	46090399-46092896
chr1	160302244	COPA	-	Intronic	Nonsyn	160302348-160303392	160302238-160302347	160295443-160302237
chrX	153579950	FLNA	-	Intronic	Syn	153580065-153580251	153579949-153580064	153579410-153579948
chr3	58141801	FLNB	+	Intronic	Nonsyn	58140656-58141686	58141687-58141802	58141803-58145280
chr4	158257879	GRIA2	+	Intronic	Syn	158257030-158257528	158257529-158257899	158257900-158262415
chr4	158281294	GRIA2	+	Intronic	Nonsyn	158262615-158281047	158281048-158281295	158281296-158282689
chr4	158257875	GRIA2	+	Intronic	Nonsyn	158257030-158257528	158257529-158257899	158257900-158262415
chrX	122598962	GRIA3	+	Intronic	Nonsyn	122561991-122598715	122598716-122598963	122598964-122613913
chr11	105804694	GRIA4	+	Intronic	Nonsyn	105797666-105804447	105804448-105804695	105804696-105816189
chr21	30953750	GRIK1	-	Intronic	Nonsyn	30953864-30959685	30953745-30953863	30949502-30953744
chr6	102372572	GRIK2	+	Intronic	Syn	102337739-102372475	102372476-102372594	102372595-102376289
chr6	102372589	GRIK2	+	Intronic	Nonsyn	102337739-102372475	102372476-102372594	102372595-102376289
chr6	102337702	GRIK2	+	Intronic	Nonsyn	102307369-102337514	102337515-102337738	102337739-102372475
chr6	102337689	GRIK2	+	Intronic	Nonsyn	102307369-102337514	102337515-102337738	102337739-102372475
chr17	72840625	GRIN2C	-	Intronic	Syn	72840648-72842204	72840171-72840647	-
chrX	114082689	HTR2C	+	Intronic	Nonsyn	113966017-114082565	114082566-114082766	114082767-114141151
chrX	114082682	HTR2C	+	Intronic	Nonsyn	113966017-114082565	114082566-114082766	114082767-114141151
chrX	114082694	HTR2C	+	Intronic	Nonsyn	113966017-114082565	114082566-114082766	114082767-114141151
chrX	114082684	HTR2C	+	Intronic	Nonsyn	113966017-114082565	114082566-114082766	114082767-114141151
chrX	114082688	HTR2C	+	Intronic	Nonsyn	113966017-114082565	114082566-114082766	114082767-114141151
chr15	75646087	NEIL1	+	Intronic	Syn	75645043-75646079	75646080-75646207	75646208-75646590
chr15	75646086	NEIL1	+	Intronic	Nonsyn	75645043-75646079	75646080-75646207	75646208-75646590
chr14	20841948	TEP1	-	Intronic	Nonsyn	20841970-20842587	20841837-20841969	20841743-20841836
chr6	44120349	TMEM63B	+	Intronic	Nonsyn	44119746-44120329	44120330-44120435	44120436-44121412
chr22	45258466	ARHGAP8	+	Exonic	Syn	45244941-45258154	45258155-45258664	-
chr19	36050884	ATP4A	-	Exonic	Syn	36050976-36051264	36050707-36050975	36050094-36050706
chr11	61724916	BEST1	+	Exonic	Nonsyn	61724471-61724858	61724859-61724936	61724937-61725617
chr20	36147563	BLCAP	-	Exonic	Nonsyn	36147753-36148839	36145819-36147752	-
chr17	43045220	C1QL1	-	Exonic	Nonsyn	-	43044820-43045644	43037736-43044819
chr3	53820892	CACNA1D	+	Exonic	Nonsyn	53815695-53820848	53820849-53820979	53820980-53834275
chr19	54485579	CACNG8	+	Exonic	Nonsyn	54483262-54485333	54485334-54493469	-
chr3	62860434	CADPS	-	Exonic	Nonsyn	-	62860264-62861064	62751660-62860263
chr3	62423807	CADPS	-	Exonic	Nonsyn	62423887-62431439	62423779-62423886	62388861-62423778
chr7	39990527	CDK13	+	Exonic	Nonsyn	-	39989959-39991451	39991452-40027197
chr7	39990736	CDK13	+	Exonic	Nonsyn	-	39989959-39991451	39991452-40027197
chr7	39990548	CDK13	+	Exonic	Nonsyn	-	39989959-39991451	39991452-40027197
chr7	39990302	CDK13	+	Exonic	Nonsyn	-	39989959-39991451	39991452-40027197
chr19	47152854	DACT3	-	Exonic	Nonsyn	47153130-47155916	47150821-47153129	-
chr19	47152737	DACT3	-	Exonic	Nonsyn	47153130-47155916	47150821-47153129	-
chr4	17805279	DCAF16	-	Exonic	Nonsyn	17806395-17812069	17802278-17806394	-
chr22	37770174	ELFN2	-	Exonic	Syn	37772037-37813807	37764000-37772036	-
chr9	98011511	FANCC	-	Exonic	Syn	98011652-98079410	98011409-98011651	98009799-98011408
chrX	151358319	GABRA3	-	Exonic	Nonsyn	151358414-151366104	151358202-151358413	151337036-151358201
chr19	14593693	GIPC1	-	Exonic	Syn	14593819-14606848	14593501-14593818	14591591-14593500
chr12	57864624	GLI1	+	Exonic	Nonsyn	57863482-57864099	57864100-57866047	-
chr6	34100903	GRM4	-	Exonic	Nonsyn	34101637-34113776	34100755-34101636	34029806-34100754
chr4	57976234	IGFBP7	-	Exonic	Nonsyn	-	57976043-57976551	57907100-57976042
chr4	57976286	IGFBP7	-	Exonic	Nonsyn	-	57976043-57976551	57907100-57976042
chr12	5021742	KCNA1	+	Exonic	Nonsyn	5019639-5020005	5020006-5027422	-
chr10	79397298	KCNMA1	-	Exonic	Nonsyn	-	79397023-79397577	79011015-79397022
chr13	47260137	LRCH1	+	Exonic	Syn	47255982-47260039	47260040-47260176	47260177-47261986
chr12	56075695	METTL7B	+	Exonic	Nonsyn	-	56075330-56076036	56076037-56077596
chr19	36211399	MLL4	+	Exonic	Nonsyn	36210444-36210685	36210686-36212706	36212707-36213260
chr11	1017535	MUC6	-	Exonic	Nonsyn	1018771-1019274	1015762-1018770	1014002-1015761
chr17	34866719	MYO19	-	Exonic	Syn	34866757-34867203	34866585-34866756	34864975-34866584
chr14	26917530	NOVA1	-	Exonic	Nonsyn	26918170-26941525	26915089-26918169	-
chr14	26917515	NOVA1	-	Exonic	Nonsyn	26918170-26949182	26915089-26918169	-
chr14	20920211	OSGEP	-	Exonic	Nonsyn	20920309-20920487	20920133-20920308	20917426-20920132
chr15	65425319	PDCD7	-	Exonic	Syn	-	65425250-65426174	65421509-65425249
chr15	65425334	PDCD7	-	Exonic	Syn	-	65425250-65426174	65421509-65425249
chr15	65425992	PDCD7	-	Exonic	Nonsyn	-	65425250-65426174	65421509-65425249
chr15	65426067	PDCD7	-	Exonic	Nonsyn	-	65425250-65426174	65421509-65425249
chr15	65425686	PDCD7	-	Exonic	Nonsyn	-	65425250-65426174	65421509-65425249
chr1	2436080	PLCH2	+	Exonic	Nonsyn	2433849-2435383	2435384-2436969	-
chr17	37826529	PNMT	+	Exonic	Nonsyn	37826090-37826203	37826204-37826728	-
chr16	31098929	PRSS53	-	Exonic	Syn	31099021-31099126	31098858-31099020	31098220-31098857
chr7	103155714	RELN	-	Exonic	Syn	103155889-103159769	103155632-103155888	103151453-103155631
chr4	2835556	SH3BP2	+	Exonic	Nonsyn	2834777-2835423	2835424-2842823	-
chr21	34923319	SON	+	Exonic	Syn	34918686-34921781	34921782-34927697	34927698-34929461
chr21	34924105	SON	+	Exonic	Syn	34918686-34921781	34921782-34927697	34927698-34929461
chr21	34922801	SON	+	Exonic	Nonsyn	34918686-34921781	34921782-34927697	34927698-34929461
chr3	9876560	TTLL3	+	Exonic	Nonsyn	9871080-9876364	9876365-9878040	-
chr2	210835613	UNC80	+	Exonic	Nonsyn	210834616-210835555	210835556-210835681	210835682-210836924
