# Supplementary material for: A high resolution A-to-I editing map in the mouse identifies editing events controlled by pre-mRNA splicing
Source: Genome Res. 2019 Sep;29(9):1453–63. doi: 10.1101/gr.242636.118 (PMC6724681; doi:10.1101/gr.242636.118)
Supplement: Supplemental Material [file supp_gr.242636.118_Supplemental_Scripts.zip › scripts/exons-introns.saf]

GeneID	Chr	Start	End	Strand
ATP4A	chr19	36044732	36045823	-
ATP4A	chr19	36045824	36045978	-
ATP4A	chr19	36045979	36046067	-
AZIN1	chr8	103840907	103841499	-
AZIN1	chr8	103841500	103841714	-
AZIN1	chr8	103841715	103842048	-
COG3	chr13	46085990	46090277	+
COG3	chr13	46090278	46090398	+
COG3	chr13	46090399	46092896	+
COPA	chr1	160295443	160302237	-
COPA	chr1	160302238	160302347	-
COPA	chr1	160302348	160303392	-
FLNA	chrX	153579410	153579948	-
FLNA	chrX	153579949	153580064	-
FLNA	chrX	153580065	153580251	-
FLNB	chr3	58140656	58141686	+
FLNB	chr3	58141687	58141802	+
FLNB	chr3	58141803	58145280	+
GRIA2	chr4	158257030	158257528	+
GRIA2	chr4	158257529	158257899	+
GRIA2	chr4	158257900	158262415	+
GRIA2	chr4	158262615	158281047	+
GRIA2	chr4	158281048	158281295	+
GRIA2	chr4	158281296	158282689	+
GRIA3	chrX	122561991	122598715	+
GRIA3	chrX	122598716	122598963	+
GRIA3	chrX	122598964	122613913	+
GRIA4	chr11	105797666	105804447	+
GRIA4	chr11	105804448	105804695	+
GRIA4	chr11	105804696	105816189	+
GRIK1	chr21	30949502	30953744	-
GRIK1	chr21	30953745	30953863	-
GRIK1	chr21	30953864	30959685	-
GRIK2	chr6	102337739	102372475	+
GRIK2	chr6	102372476	102372594	+
GRIK2	chr6	102372595	102376289	+
GRIK2	chr6	102307369	102337514	+
GRIK2	chr6	102337515	102337738	+
GRIN2C	chr17	72840171	72840647	-
GRIN2C	chr17	72840648	72842204	-
HTR2C	chrX	113966017	114082565	+
HTR2C	chrX	114082566	114082766	+
HTR2C	chrX	114082767	114141151	+
NEIL1	chr15	75645043	75646079	+
NEIL1	chr15	75646080	75646207	+
NEIL1	chr15	75646208	75646590	+
TEP1	chr14	20841743	20841836	-
TEP1	chr14	20841837	20841969	-
TEP1	chr14	20841970	20842587	-
TMEM63B	chr6	44119746	44120329	+
TMEM63B	chr6	44120330	44120435	+
TMEM63B	chr6	44120436	44121412	+
ARHGAP8	chr22	45244941	45258154	+
ARHGAP8	chr22	45258155	45258664	+
ATP4A	chr19	36050094	36050706	-
ATP4A	chr19	36050707	36050975	-
ATP4A	chr19	36050976	36051264	-
BEST1	chr11	61724471	61724858	+
BEST1	chr11	61724859	61724936	+
BEST1	chr11	61724937	61725617	+
BLCAP	chr20	36145819	36147752	-
BLCAP	chr20	36147753	36148839	-
C1QL1	chr17	43037736	43044819	-
C1QL1	chr17	43044820	43045644	-
CACNA1D	chr3	53815695	53820848	+
CACNA1D	chr3	53820849	53820979	+
CACNA1D	chr3	53820980	53834275	+
CACNG8	chr19	54483262	54485333	+
CACNG8	chr19	54485334	54493469	+
CADPS	chr3	62751660	62860263	-
CADPS	chr3	62860264	62861064	-
CADPS	chr3	62388861	62423778	-
CADPS	chr3	62423779	62423886	-
CADPS	chr3	62423887	62431439	-
CDK13	chr7	39989959	39991451	+
CDK13	chr7	39991452	40027197	+
DACT3	chr19	47150821	47153129	-
DACT3	chr19	47153130	47155916	-
DCAF16	chr4	17802278	17806394	-
DCAF16	chr4	17806395	17812069	-
ELFN2	chr22	37764000	37772036	-
ELFN2	chr22	37772037	37813807	-
FANCC	chr9	98009799	98011408	-
FANCC	chr9	98011409	98011651	-
FANCC	chr9	98011652	98079410	-
GABRA3	chrX	151337036	151358201	-
GABRA3	chrX	151358202	151358413	-
GABRA3	chrX	151358414	151366104	-
GIPC1	chr19	14591591	14593500	-
GIPC1	chr19	14593501	14593818	-
GIPC1	chr19	14593819	14606848	-
GLI1	chr12	57863482	57864099	+
GLI1	chr12	57864100	57866047	+
GRM4	chr6	34029806	34100754	-
GRM4	chr6	34100755	34101636	-
GRM4	chr6	34101637	34113776	-
IGFBP7	chr4	57907100	57976042	-
IGFBP7	chr4	57976043	57976551	-
KCNA1	chr12	5019639	5020005	+
KCNA1	chr12	5020006	5027422	+
KCNMA1	chr10	79011015	79397022	-
KCNMA1	chr10	79397023	79397577	-
LRCH1	chr13	47255982	47260039	+
LRCH1	chr13	47260040	47260176	+
LRCH1	chr13	47260177	47261986	+
METTL7B	chr12	56075330	56076036	+
METTL7B	chr12	56076037	56077596	+
KMT2B	chr19	36210444	36210685	+
KMT2B	chr19	36210686	36212706	+
KMT2B	chr19	36212707	36213260	+
MUC6	chr11	1014002	1015761	-
MUC6	chr11	1015762	1018770	-
MUC6	chr11	1018771	1019274	-
MYO19	chr17	34864975	34866584	-
MYO19	chr17	34866585	34866756	-
MYO19	chr17	34866757	34867203	-
NOVA1	chr14	26915089	26918169	-
NOVA1	chr14	26918170	26949182	-
NOVA1	chr14	26918170	26941525	-
OSGEP	chr14	20917426	20920132	-
OSGEP	chr14	20920133	20920308	-
OSGEP	chr14	20920309	20920487	-
PDCD7	chr15	65421509	65425249	-
PDCD7	chr15	65425250	65426174	-
PLCH2	chr1	2433849	2435383	+
PLCH2	chr1	2435384	2436969	+
PNMT	chr17	37826090	37826203	+
PNMT	chr17	37826204	37826728	+
PRSS53	chr16	31098220	31098857	-
PRSS53	chr16	31098858	31099020	-
PRSS53	chr16	31099021	31099126	-
RELN	chr7	103151453	103155631	-
RELN	chr7	103155632	103155888	-
RELN	chr7	103155889	103159769	-
SH3BP2	chr4	2834777	2835423	+
SH3BP2	chr4	2835424	2842823	+
SON	chr21	34918686	34921781	+
SON	chr21	34921782	34927697	+
SON	chr21	34927698	34929461	+
TTLL3	chr3	9871080	9876364	+
TTLL3	chr3	9876365	9878040	+
UNC80	chr2	210834616	210835555	+
UNC80	chr2	210835556	210835681	+
UNC80	chr2	210835682	210836924	+
