# Supplementary material for: A high resolution A-to-I editing map in the mouse identifies editing events controlled by pre-mRNA splicing
Source: Genome Res. 2019 Sep;29(9):1453–63. doi: 10.1101/gr.242636.118 (PMC6724681; doi:10.1101/gr.242636.118)
Supplement: Supplemental Material [file supp_gr.242636.118_Supplemental_Scripts.zip › scripts/getResults.py]

import sys, os
import pysam, gzip

outfolder='/lustre/biomed/epicardi/ncbi/dbGaP-6698/mjcowork/OUT'
srrfile='srrTissue_brain'
exinfile='exons-introns.coordinates.txt'
ediTab='TABLE2.txt.gz'
outfile='results_brain.txt'

def getScore(c1,c2):
	c_exon=c1[1]*1.0
	l_exon=c1[0]*1.0
	c_intron=c2[1]*1.0
	l_intron=c2[0]*1.0
	try: sc=(c_exon*l_intron)/(c_intron*l_exon)
	except: sc=0.0
	return sc

def getScore2(c1,c2,r):
	c_exon=c1[1]*1.0
	l_exon=c1[0]*1.0
	c_intron=c2[1]*1.0
	l_intron=c2[0]*1.0
	r=r*1.0
	try: fpkm_e=(c_exon*1000000000)/(r*l_exon)
	except: fpkm_e=0.0
	try: fpkm_i=(c_intron*1000000000)/(r*l_intron)
	except: fpkm_i=0.0
	try: sc2=fpkm_e/fpkm_i
	except: sc2=0.0
	return sc2

def getCounts(infile):
	d={}
	f=open(infile)
	for i in f:
		if i.startswith('#'): continue
		if i.startswith('Geneid'): continue
		l=(i.strip()).split('\t')
		p=l[1]+'-'+l[2]+'-'+l[3]
		d[p]=(int(l[5]),int(l[6]))
	f.close()
	return d

def getALLCounts(infile):
	f=open(infile)
	s=0
	for i in f:
		if i.strip()=='': continue
		if i.startswith('Status'): continue
		l=(i.strip()).split('\t')
		s+=int(l[1])
	f.close()
	return s

f=gzip.open(ediTab,'rb')
line=f.readline().split('\t')
f.close()
srridx={}
x=0
for i in line:
	srridx[i]=x
	x+=1

tbx = pysam.TabixFile(ediTab)


counts={}
allreads={}
srr={}
f=open(srrfile)
for i in f:
	if i.strip()=='': continue
	l=(i.strip()).split('\t')
	srr[l[0]]=l[0]+'_'+l[1]
	tab=os.path.join(outfolder,l[0]+'.counts')
	counts[l[0]]=getCounts(tab)
	#allreads[l[0]]=getALLCounts(tab+'.summary')
	sys.stderr.write('Loaded Table %s.\n' %(l[0]))
f.close()

allsrr=srr.keys()
allsrr.sort()
header=['Chr','Position','Gene','Strand','ECStype','Edtype','UPintron','Exon','DWintron']
for i in allsrr:
	header.append(srr[i])
	header.append(srr[i]+'_ed')
	#header.append(srr[i]+'_2')
o=open(outfile,'w')
o.write('\t'.join(header)+'\n')
allp={}
xx=0
f=open(exinfile)
for i in f:
	l=(i.strip()).split('\t')
	chr=l[0]
	pos=int(l[1])
	ex=l[0]+'-'+l[7]
	intr=l[0]+'-'+l[8]
	if l[8]=='-': intr=l[0]+'-'+l[6]
	res=[]
	for j in allsrr:
		ex_c=counts[j][ex]
		intr_c=counts[j][intr]
		score=getScore(ex_c,intr_c)
		#score2=getScore2(ex_c,intr_c,allreads[j])
		ed=[row for row in tbx.fetch(chr, pos-1, pos)][0].split('\t')[srridx[j]]
		if ed!='-': ed=eval(ed)[2]
		res.append('%.2f' %(score))
		res.append(ed)
		#res.append('%.2f' %(score2))
	line=l+res
	o.write('\t'.join(line)+'\n')
	xx+=1

o.close()
f.close()
tbx.close()
