# Supplementary material for: A high resolution A-to-I editing map in the mouse identifies editing events controlled by pre-mRNA splicing
Source: Genome Res. 2019 Sep;29(9):1453–63. doi: 10.1101/gr.242636.118 (PMC6724681; doi:10.1101/gr.242636.118)
Supplement: Supplemental Material [file supp_gr.242636.118_Supplemental_Scripts.zip › scripts/listEditingSites.txt]

chromosome	position	gene	strand	ECS-IntronicOrExonic	annot1
chr19	36045935	ATP4A	-	Intronic	Syn
chr8	103841636	AZIN1	-	Intronic	Nonsyn
chr13	46090371	COG3	+	Intronic	Nonsyn
chr1	160302244	COPA	-	Intronic	Nonsyn
chrX	153579950	FLNA	-	Intronic	Syn
chr3	58141801	FLNB	+	Intronic	Nonsyn
chr4	158257879	GRIA2	+	Intronic	Syn
chr4	158281294	GRIA2	+	Intronic	Nonsyn
chr4	158257875	GRIA2	+	Intronic	Nonsyn
chrX	122598962	GRIA3	+	Intronic	Nonsyn
chr11	105804694	GRIA4	+	Intronic	Nonsyn
chr21	30953750	GRIK1	-	Intronic	Nonsyn
chr6	102372572	GRIK2	+	Intronic	Syn
chr6	102372589	GRIK2	+	Intronic	Nonsyn
chr6	102337702	GRIK2	+	Intronic	Nonsyn
chr6	102337689	GRIK2	+	Intronic	Nonsyn
chr17	72840625	GRIN2C	-	Intronic	Syn
chrX	114082689	HTR2C	+	Intronic	Nonsyn
chrX	114082682	HTR2C	+	Intronic	Nonsyn
chrX	114082694	HTR2C	+	Intronic	Nonsyn
chrX	114082684	HTR2C	+	Intronic	Nonsyn
chrX	114082688	HTR2C	+	Intronic	Nonsyn
chr15	75646087	NEIL1	+	Intronic	Syn
chr15	75646086	NEIL1	+	Intronic	Nonsyn
chr14	20841948	TEP1	-	Intronic	Nonsyn
chr6	44120349	TMEM63B	+	Intronic	Nonsyn
chr22	45258466	ARHGAP8	+	Exonic	Syn
chr19	36050884	ATP4A	-	Exonic	Syn
chr11	61724916	BEST1	+	Exonic	Nonsyn
chr20	36147563	BLCAP	-	Exonic	Nonsyn
chr17	43045220	C1QL1	-	Exonic	Nonsyn
chr3	53820892	CACNA1D	+	Exonic	Nonsyn
chr19	54485579	CACNG8	+	Exonic	Nonsyn
chr3	62860434	CADPS	-	Exonic	Nonsyn
chr3	62423807	CADPS	-	Exonic	Nonsyn
chr7	39990527	CDK13	+	Exonic	Nonsyn
chr7	39990736	CDK13	+	Exonic	Nonsyn
chr7	39990548	CDK13	+	Exonic	Nonsyn
chr7	39990302	CDK13	+	Exonic	Nonsyn
chr19	47152854	DACT3	-	Exonic	Nonsyn
chr19	47152737	DACT3	-	Exonic	Nonsyn
chr4	17805279	DCAF16	-	Exonic	Nonsyn
chr22	37770174	ELFN2	-	Exonic	Syn
chr9	98011511	FANCC	-	Exonic	Syn
chrX	151358319	GABRA3	-	Exonic	Nonsyn
chr19	14593693	GIPC1	-	Exonic	Syn
chr12	57864624	GLI1	+	Exonic	Nonsyn
chr6	34100903	GRM4	-	Exonic	Nonsyn
chr4	57976234	IGFBP7	-	Exonic	Nonsyn
chr4	57976286	IGFBP7	-	Exonic	Nonsyn
chr12	5021742	KCNA1	+	Exonic	Nonsyn
chr10	79397298	KCNMA1	-	Exonic	Nonsyn
chr13	47260137	LRCH1	+	Exonic	Syn
chr12	56075695	METTL7B	+	Exonic	Nonsyn
chr19	36211399	MLL4	+	Exonic	Nonsyn
chr11	1017535	MUC6	-	Exonic	Nonsyn
chr17	34866719	MYO19	-	Exonic	Syn
chr14	26917530	NOVA1	-	Exonic	Nonsyn
chr14	26917515	NOVA1	-	Exonic	Nonsyn
chr14	20920211	OSGEP	-	Exonic	Nonsyn
chr15	65425319	PDCD7	-	Exonic	Syn
chr15	65425334	PDCD7	-	Exonic	Syn
chr15	65425992	PDCD7	-	Exonic	Nonsyn
chr15	65426067	PDCD7	-	Exonic	Nonsyn
chr15	65425686	PDCD7	-	Exonic	Nonsyn
chr1	2436080	PLCH2	+	Exonic	Nonsyn
chr17	37826529	PNMT	+	Exonic	Nonsyn
chr16	31098929	PRSS53	-	Exonic	Syn
chr7	103155714	RELN	-	Exonic	Syn
chr4	2835556	SH3BP2	+	Exonic	Nonsyn
chr21	34923319	SON	+	Exonic	Syn
chr21	34924105	SON	+	Exonic	Syn
chr21	34922801	SON	+	Exonic	Nonsyn
chr3	9876560	TTLL3	+	Exonic	Nonsyn
chr2	210835613	UNC80	+	Exonic	Nonsyn
