# Supplementary material for: A high resolution A-to-I editing map in the mouse identifies editing events controlled by pre-mRNA splicing
Source: Genome Res. 2019 Sep;29(9):1453–63. doi: 10.1101/gr.242636.118 (PMC6724681; doi:10.1101/gr.242636.118)
Supplement: Supplemental Material [file supp_gr.242636.118_Supplemental_Scripts.zip › scripts/readGTF.py]

import sys,os
import random

infile='refGene.gtf'
edifile='listEditingSites.txt'

def getL(last):
	d={}
	last=last.replace('"','')
	last=last.rstrip(';')
	for i in last.split(';'):
		if i.lstrip()=='': continue
		ll=(i.lstrip()).split()
		d[ll[0]]=ll[1]
	return d

d={}
f=open(infile)
for i in f:
	if i.startswith('#'): continue
	l=(i.strip()).split('\t')
	if l[2] != 'exon': continue
	last=getL(l[-1])
	gene=last['gene_id']
	tr=last['transcript_id']
	if d.has_key(gene):
		if d[gene].has_key(tr):
			d[gene][tr].append((int(l[3]),int(l[4]),l[6],l[0],'exon'))
		else:
			d[gene][tr]=[(int(l[3]),int(l[4]),l[6],l[0],'exon')]
	else:
		d[gene]={}
		d[gene][tr]=[(int(l[3]),int(l[4]),l[6],l[0],'exon')]
f.close()

lg=[]
for i in d:
	alltr=d[i]
	coo=[]
	chr=[]
	strand=[]
	for j in alltr:
		tr=alltr[j]
		for k in tr:
			coo.append((k[0],k[1]))
			chr.append(k[3])
			strand.append(k[2])
	coo.sort()
	if len(set(chr))==1 and len(set(strand))==1:
		lg.append((coo[0][0],coo[-1][1],chr[0],strand[0],i))
lg.sort()

listp=[]
f=open(edifile)
for i in f:
	if i.startswith('chromo'): continue
	l=(i.strip()).split('\t')
	listp.append((l[0],int(l[1]),l[2],l[3],l[4],l[5]))
f.close()

allpos=[]
for i in listp:
	gene=[]
	for j in lg:
		if j[0]<=i[1]<=j[1] and i[0]==j[2] and i[3]==j[3]:
			if '-' in j[4]: continue # exclude fusion genes 
			if j[4].startswith('MIR') and j[4][3] in '0123456789': continue #exclude miRNA
			gene.append((j[4],j[3],j[2],j[0],j[1]))
	#print i,gene
	pos=i[1]
	g=gene[0][0]
	pp=[]
	for j in d[g]:
		tr=d[g][j]
		tr.sort()
		intr=[]
		for k in range(len(tr)-1):
			intr.append((tr[k][1]+1,tr[k+1][0]-1,'intron'))
		tr=tr+intr
		tr.sort()
		for k in range(len(tr)):
			if tr[k][0]<=pos<=tr[k][1]:
				if tr[k][-1]=='intron': continue
				if k==0: up='-'
				else: up=tr[k-1]
				try: dw=tr[k+1]
				except: dw='-'
				pp.append( (up,tr[k],dw) )
	rp=random.choice(pp)
	fcoord=[]
	#print i,rp
	for k in rp:
		if k=='-':
			fcoord.append(k)
			continue
		fcoord.append(str(k[0])+'-'+str(k[1]))
		pg=(g,i[0],str(k[0]),str(k[1]),i[3])
		if pg not in allpos:
			allpos.append(pg)
	info=[str(x) for x in i]
	if i[3]=='-': fcoord.reverse()
	info=info+fcoord
	print '\t'.join(info)	
#for i in allpos:
#	print '\t'.join(i)
	
