# Supplementary material for: A high resolution A-to-I editing map in the mouse identifies editing events controlled by pre-mRNA splicing
Source: Genome Res. 2019 Sep;29(9):1453–63. doi: 10.1101/gr.242636.118 (PMC6724681; doi:10.1101/gr.242636.118)
Supplement: Supplemental Material [file supp_gr.242636.118_Supplemental_Scripts.zip › scripts/README.txt]

Content of "scripts" folder (12/07/2018 -  Ernesto Picardi):
- readGTF.py --> python script to read RefSeq annotations in gtf format and extract exon/intron coordinates
- listEditingSites.txt --> list of known RNA editing sites
- count.py --> python script to automate the counting of reads supporting specific exons and introns
- srrTissue_brain.txt --> list of GTEx RNAseq samples (SRR run code) and abbreviated tissue names
- exons-introns.coordinates.txt --> list of exon/intron coordinates
- exons-introns.saf --> list of exon/intron coordinates in SAF format for FeatureCounts
- getResults.py --> python script to calculate exon/intron ratio
- results_brain.txt --> main results table including IR ratio and RNA editing levels per position and sample
- brain_summary.txt --> summary table of results including average values of IR ratio and RNA editing
- ReadResults.py --> python script to read main result table and provide a summary as well as Pearson correlation values
