# Supplementary material for: A high resolution A-to-I editing map in the mouse identifies editing events controlled by pre-mRNA splicing
Source: Genome Res. 2019 Sep;29(9):1453–63. doi: 10.1101/gr.242636.118 (PMC6724681; doi:10.1101/gr.242636.118)
Supplement: Supplemental Material [file supp_gr.242636.118_Supplemental_Scripts.zip › scripts/ReadResults.py]

import sys, os
from scipy import stats
import numpy as np
import seaborn
import matplotlib.pyplot as plt

nsamp=sys.argv[1]
ntis=sys.argv[2]

infile='/Users/ernesto/Desktop/mjcowork/results_brain.txt'

def readh(lista):
	d={}
	for i in range(0,len(lista),2):
		vv=lista[i:i+2]
		ll=vv[0].split('_')
		ts=ll[1]
		srr=ll[0]
		if d.has_key(ts):
			d[ts].append((i,i+1,srr))
		else:
			d[ts]=[(i,i+1,srr)]
	return d

results=[]
f=open(infile)
for i in f:
	if i.startswith('Chr'):
		l=(i.strip()).split('\t')
		d=readh(l[9:])
		tslist=sorted(d.keys())
		h=l[:6]
		for j in tslist:
			#h.append(j)
			h.append(j+'__Mr')
			h.append(j+'__Me')
			h.append(j+'__nsu') # passed samples
			h.append(j+'__nsa') # all samples
		#print '\t'.join(h)
		continue
	l=(i.strip()).split('\t')
	h=l[:9]
	v=l[9:]
	r=h[:6]
	rates=[]
	edits=[]
	tissues=[]
	for j in tslist:
		rate=0.0
		ed=0.0
		eds,rts=[],[]
		xx=0
		for k in d[j]:
			vv=[v[k[0]],v[k[1]]]
			if vv.count('-')>0: continue
			if float(vv[1])==0: continue
			if float(vv[0])==0: continue
			rate+=float(vv[0])
			ed+=float(vv[1])
			eds.append(float(vv[1]))
			rts.append(float(vv[0]))
			xx+=1
		try: mr=rate/xx
		except: mr=0.0
		try: me=ed/xx
		except: me=0.0
		r+=[str(mr),str(me),str(xx),str(len(d[j]))]
		if xx>=int(nsamp): # numero campioni  # 10
			#q3 = np.percentile(eds, 75)
			#q1 = np.percentile(eds, 25)
			#uplim=q3+(1.5*(q3-q1))
			#lwlim=q1-(1.5*(q3-q1))
			#out=[z for z in eds if z<lwlim]+[z for z in eds if z>uplim]
			#out2=[z for z in range(len(eds)) if eds[z]<lwlim]+[z for z in range(len(eds)) if eds[z]>uplim]
			#neds=[eds[z] for z in range(len(eds)) if z not in out2]
			#nrts=[rts[z] for z in range(len(eds)) if z not in out2]
			neds=[eds[z] for z in range(len(eds))]
			nrts=[rts[z] for z in range(len(eds))]
			#print j,eds,xx,uplim,lwlim,out,out2,neds,nrts
			#rates.append(mr)
			#edits.append(me)
			if len(neds)>=int(nsamp):
				rates.append(np.mean(nrts))
				edits.append(np.mean(neds))
				tissues.append(j)
	if len(rates) >= int(ntis): # numero tessuti # 5
		#print rates
		#print edits
		pr=stats.pearsonr(rates,edits)
		print '\t'.join(h[:6])+'\t%i\t%.3f\t%.3f' %(len(rates),pr[0],pr[1])
		results.append((np.asarray(rates),np.asarray(edits),h[0],h[1],h[2],pr[0],pr[1]))
	#print '\t'.join(r)


ncols=5
nrows=0
for i in range(0,len(results),ncols):
	if len(results[i:i+ncols])>0: nrows+=1
f.close()
fig = plt.figure(figsize=(20,20))
plt.rc('xtick', labelsize=5)
plt.rc('ytick', labelsize=5)
x=1
for i in results:
	fig.add_subplot(nrows,ncols,x)
	seaborn.regplot(x=i[0], y=i[1], fit_reg=True, ci=0)
	plt.xlabel('Avg. Exon/Intron Ratio',fontsize=5)
	plt.ylabel('Avg. Editing Level',fontsize=5)
	plt.title('%s:%s %s - r: %.3f Pval: %.3f' %(i[2],i[3],i[4],i[5],i[6]),fontsize=7)
	x+=1
fig.tight_layout()
fig.savefig('figure_%s_%s.png' %(nsamp,ntis), dpi=300)
#plt.show()
