# Supplementary material for: A high resolution A-to-I editing map in the mouse identifies editing events controlled by pre-mRNA splicing
Source: Genome Res. 2019 Sep;29(9):1453–63. doi: 10.1101/gr.242636.118 (PMC6724681; doi:10.1101/gr.242636.118)
Supplement: Supplemental Material [file supp_gr.242636.118_Supplemental_Scripts.zip › scripts/results_brain.txt]

Chr	Position	Gene	Strand	ECStype	Edtype	UPintron	Exon	DWintron	SRR1070986_NACC	SRR1070986_NACC_ed	SRR1071289_HYPO	SRR1071289_HYPO_ed	SRR1071880_HYPO	SRR1071880_HYPO_ed	SRR1072504_HYPO	SRR1072504_HYPO_ed	SRR1072797_HYPO	SRR1072797_HYPO_ed	SRR1073143_COR-BA24	SRR1073143_COR-BA24_ed	SRR1073755_SCORD	SRR1073755_SCORD_ed	SRR1074164_CERHEM	SRR1074164_CERHEM_ed	SRR1075433_CAU	SRR1075433_CAU_ed	SRR1075898_PUT	SRR1075898_PUT_ed	SRR1076072_NACC	SRR1076072_NACC_ed	SRR1077405_FCOR-BA9	SRR1077405_FCOR-BA9_ed	SRR1078879_SUBN	SRR1078879_SUBN_ed	SRR1079281_NACC	SRR1079281_NACC_ed	SRR1080835_HYPO	SRR1080835_HYPO_ed	SRR1080927_CERHEM	SRR1080927_CERHEM_ed	SRR1081741_COR	SRR1081741_COR_ed	SRR1082328_CAU	SRR1082328_CAU_ed	SRR1082759_NACC	SRR1082759_NACC_ed	SRR1083100_HYPO	SRR1083100_HYPO_ed	SRR1083632_COR
chr19	36045935	ATP4A	-	Intronic	Syn	36045979-36046067	36045824-36045978	36044732-36045823	0.00	-	0.00	-	0.00	-	0.00	-	0.00	-	4.70	-	0.00	-	1.61	-	0.00	-	0.00	-	0.00	-	0.00	-	0.00	-	0.00	-	0.00	-	6.04	-	28.18	-	0.00	-	0.00	-	0.00	-	2.64
chr8	103841636	AZIN1	-	Intronic	Nonsyn	103841715-103842048	103841500-103841714	103840907-103841499	63.78	0.10	96.53	0.07	79.53	0.08	55.59	0.04	266.16	0.05	126.87	0.03	29.35	0.09	22.41	0.03	108.49	0.10	81.09	0.13	153.08	0.05	27.98	0.08	126.18	0.07	81.37	0.10	44.13	0.05	90.33	-	28.57	0.21	79.30	0.06	52.40	0.06	27.37	0.06	75.85
chr13	46090371	COG3	+	Intronic	Nonsyn	46085990-46090277	46090278-46090398	46090399-46092896	0.00	0.19	2.95	0.33	2.29	0.41	4.86	0.07	1.72	0.04	3.44	-	2.43	0.50	3.44	0.03	2.69	0.26	3.87	0.19	2.95	-	0.00	-	4.76	0.09	4.59	0.25	6.45	-	6.19	-	1.09	0.06	1.72	0.08	0.00	0.30	2.43	0.13	0.00
chr1	160302244	COPA	-	Intronic	Nonsyn	160302348-160303392	160302238-160302347	160295443-160302237	25.34	0.16	0.00	0.60	30.89	0.11	14.71	0.12	28.08	0.05	8.13	0.11	0.85	0.27	18.17	0.05	3.04	0.28	8.55	0.25	10.30	0.36	0.00	0.24	4.01	0.19	4.12	0.22	8.18	0.18	21.80	0.14	7.32	0.21	5.49	0.16	0.00	0.42	3.29	0.28	3.83
chrX	153579950	FLNA	-	Intronic	Syn	153580065-153580251	153579949-153580064	153579410-153579948	0.53	0.43	1.10	-	1.23	0.13	0.68	0.38	0.66	0.43	0.72	0.47	1.63	-	0.63	0.73	0.95	0.11	0.94	0.24	0.57	0.27	1.07	-	1.31	0.19	0.89	0.43	0.75	0.29	0.48	-	0.45	0.42	1.13	0.38	0.98	0.16	1.12	0.39	0.95
chr3	58141801	FLNB	+	Intronic	Nonsyn	58140656-58141686	58141687-58141802	58141803-58145280	26.23	0.03	11.99	0.05	16.95	0.11	8.40	0.07	27.68	0.08	11.05	0.15	44.26	0.02	6.14	0.46	11.24	0.10	11.99	0.11	29.98	0.07	41.23	0.03	56.63	0.05	15.99	0.12	79.95	-	5.00	0.15	14.59	-	39.21	0.06	7.50	0.04	4.76	0.11	3.29
chr4	158257879	GRIA2	+	Intronic	Syn	158257030-158257528	158257529-158257899	158257900-158262415	53.12	0.14	4.87	-	33.62	0.09	40.53	0.20	51.88	0.15	58.38	0.12	4.17	0.11	23.70	0.24	6.50	0.05	14.79	0.14	20.55	0.04	9.56	0.40	12.17	0.18	6.49	0.12	20.93	0.09	25.09	0.12	9.46	0.23	15.22	0.05	7.07	-	9.26	0.04	7.27
chr4	158281294	GRIA2	+	Intronic	Nonsyn	158262615-158281047	158281048-158281295	158281296-158282689	4.40	0.39	7.23	-	3.91	0.56	5.50	0.49	6.15	0.51	3.54	0.49	2.62	0.12	1.20	0.89	2.92	0.16	3.55	0.38	3.63	0.06	14.99	0.11	2.92	0.38	2.46	0.28	4.23	0.25	1.00	0.67	1.29	0.54	3.58	0.19	4.98	0.06	3.66	0.27	1.35
chr4	158257875	GRIA2	+	Intronic	Nonsyn	158257030-158257528	158257529-158257899	158257900-158262415	53.12	0.99	4.87	-	33.62	0.97	40.53	0.99	51.88	1.00	58.38	0.99	4.17	0.50	23.70	0.98	6.50	0.95	14.79	0.94	20.55	0.95	9.56	0.60	12.17	0.81	6.49	0.85	20.93	0.97	25.09	0.99	9.46	0.99	15.22	0.95	7.07	0.92	9.26	0.91	7.27
chrX	122598962	GRIA3	+	Intronic	Nonsyn	122561991-122598715	122598716-122598963	122598964-122613913	10.05	0.86	23.19	-	18.49	0.80	16.25	0.85	14.02	0.92	19.84	0.91	11.61	-	15.07	-	15.58	0.59	16.92	0.61	11.00	0.74	27.82	0.28	16.91	0.85	9.79	0.69	8.66	0.84	28.55	-	16.98	0.95	7.25	0.77	21.92	-	6.70	0.77	5.99
chr11	105804694	GRIA4	+	Intronic	Nonsyn	105797666-105804447	105804448-105804695	105804696-105816189	13.90	0.75	2.02	-	9.66	0.61	21.77	0.70	14.31	0.67	15.45	0.78	14.07	0.38	22.95	0.73	13.90	0.60	13.69	1.00	10.30	-	1.54	-	17.66	0.40	24.72	0.27	14.48	0.35	23.85	0.47	7.99	1.00	11.59	0.80	25.28	0.17	29.39	0.58	6.06
chr21	30953750	GRIK1	-	Intronic	Nonsyn	30953864-30959685	30953745-30953863	30949502-30953744	2.10	0.40	2.97	-	7.38	0.71	7.08	0.65	9.48	0.70	2.97	0.33	0.00	-	5.49	0.38	9.38	0.27	10.56	0.84	71.31	0.29	8.91	-	4.75	0.75	22.28	0.47	7.25	0.62	26.74	0.38	12.40	0.68	35.66	0.90	5.49	0.20	2.12	0.70	1.18
chr6	102372572	GRIK2	+	Intronic	Syn	102337739-102372475	102372476-102372594	102372595-102376289	0.63	0.17	5.18	-	1.42	0.23	1.18	0.13	0.24	0.20	0.70	0.08	2.59	-	0.95	0.05	1.61	0.12	0.00	0.17	2.33	-	7.76	-	0.72	-	0.52	-	1.10	0.14	3.00	-	0.68	0.18	0.00	-	0.00	-	0.56	0.17	0.93
chr6	102372589	GRIK2	+	Intronic	Nonsyn	102337739-102372475	102372476-102372594	102372595-102376289	0.63	0.86	5.18	0.17	1.42	0.57	1.18	0.87	0.24	0.76	0.70	0.88	2.59	-	0.95	0.92	1.61	0.33	0.00	0.62	2.33	0.40	7.76	-	0.72	-	0.52	0.60	1.10	0.59	3.00	-	0.68	1.00	0.00	-	0.00	-	0.56	0.53	0.93
chr6	102337702	GRIK2	+	Intronic	Nonsyn	102307369-102337514	102337515-102337738	102337739-102372475	23.86	0.72	0.00	-	22.45	0.83	31.31	0.78	15.17	0.85	16.86	0.91	0.00	-	15.53	0.93	14.77	0.20	23.60	0.88	11.93	0.50	0.00	-	27.69	-	26.74	-	15.20	0.64	15.31	-	13.68	1.00	0.00	-	0.00	-	13.87	0.65	8.11
chr6	102337689	GRIK2	+	Intronic	Nonsyn	102307369-102337514	102337515-102337738	102337739-102372475	23.86	0.50	0.00	-	22.45	0.68	31.31	0.65	15.17	0.42	16.86	0.77	0.00	-	15.53	0.54	14.77	-	23.60	0.64	11.93	0.57	0.00	-	27.69	-	26.74	-	15.20	0.28	15.31	-	13.68	0.12	0.00	-	0.00	-	13.87	0.50	8.11
chr17	72840625	GRIN2C	-	Intronic	Syn	72840648-72842204	72840171-72840647	-	25.12	-	6.53	-	12.69	-	12.59	-	0.00	-	19.58	-	2.72	-	28.97	-	24.36	-	35.67	-	25.96	-	0.00	-	8.05	-	27.42	-	13.06	-	26.30	-	15.80	-	17.95	-	51.53	-	19.58	-	16.57
chrX	114082689	HTR2C	+	Intronic	Nonsyn	113966017-114082565	114082566-114082766	114082767-114141151	86.87	-	290.47	-	159.76	-	82.65	-	97.62	-	145.24	-	0.00	-	0.00	-	0.00	-	0.00	-	54.04	-	0.00	-	338.88	-	22.34	-	34.17	-	0.00	-	0.00	-	0.00	-	0.00	-	27.23	-	0.00
chrX	114082682	HTR2C	+	Intronic	Nonsyn	113966017-114082565	114082566-114082766	114082767-114141151	86.87	-	290.47	-	159.76	-	82.65	-	97.62	-	145.24	-	0.00	-	0.00	-	0.00	-	0.00	-	54.04	-	0.00	-	338.88	-	22.34	-	34.17	-	0.00	-	0.00	-	0.00	-	0.00	-	27.23	-	0.00
chrX	114082694	HTR2C	+	Intronic	Nonsyn	113966017-114082565	114082566-114082766	114082767-114141151	86.87	-	290.47	-	159.76	0.22	82.65	-	97.62	-	145.24	-	0.00	-	0.00	-	0.00	-	0.00	-	54.04	-	0.00	-	338.88	-	22.34	-	34.17	-	0.00	-	0.00	-	0.00	-	0.00	-	27.23	-	0.00
chrX	114082684	HTR2C	+	Intronic	Nonsyn	113966017-114082565	114082566-114082766	114082767-114141151	86.87	-	290.47	-	159.76	-	82.65	-	97.62	0.47	145.24	0.40	0.00	-	0.00	-	0.00	-	0.00	-	54.04	0.40	0.00	-	338.88	0.62	22.34	-	34.17	0.20	0.00	-	0.00	-	0.00	-	0.00	-	27.23	-	0.00
chrX	114082688	HTR2C	+	Intronic	Nonsyn	113966017-114082565	114082566-114082766	114082767-114141151	86.87	-	290.47	-	159.76	-	82.65	-	97.62	0.11	145.24	-	0.00	-	0.00	-	0.00	-	0.00	-	54.04	-	0.00	-	338.88	0.25	22.34	-	34.17	-	0.00	-	0.00	-	0.00	-	0.00	-	27.23	-	0.00
chr15	75646087	NEIL1	+	Intronic	Syn	75645043-75646079	75646080-75646207	75646208-75646590	0.40	0.89	0.66	1.00	0.37	0.84	0.43	0.88	0.38	0.93	0.38	0.89	0.33	0.73	0.40	0.71	0.26	0.73	0.33	0.84	0.36	0.80	0.31	-	0.38	0.80	0.31	0.71	0.33	0.80	0.41	0.67	0.53	0.90	0.34	0.78	0.16	0.67	0.39	0.80	0.38
chr15	75646086	NEIL1	+	Intronic	Nonsyn	75645043-75646079	75646080-75646207	75646208-75646590	0.40	-	0.66	0.83	0.37	0.97	0.43	-	0.38	-	0.38	-	0.33	0.81	0.40	0.97	0.26	0.91	0.33	-	0.36	-	0.31	-	0.38	-	0.31	0.94	0.33	-	0.41	-	0.53	-	0.34	-	0.16	1.00	0.39	0.85	0.38
chr14	20841948	TEP1	-	Intronic	Nonsyn	20841970-20842587	20841837-20841969	20841743-20841836	0.00	-	0.00	-	0.00	-	0.00	-	0.00	-	0.00	0.20	0.00	-	0.00	-	0.00	-	0.00	-	0.00	0.12	0.00	-	0.00	0.06	0.00	-	0.00	-	0.00	-	0.00	-	0.00	-	0.00	-	0.00	-	0.00
chr6	44120349	TMEM63B	+	Intronic	Nonsyn	44119746-44120329	44120330-44120435	44120436-44121412	1.61	0.10	0.92	0.18	3.52	0.12	1.80	0.14	1.94	0.10	1.69	0.25	0.45	0.02	0.69	0.55	1.75	0.05	1.28	0.14	1.50	0.04	0.46	-	1.39	0.29	1.64	0.11	1.27	0.10	0.69	-	1.18	0.25	2.38	0.19	1.98	0.03	1.31	0.19	1.09
chr22	45258466	ARHGAP8	+	Exonic	Syn	45244941-45258154	45258155-45258664	-	2.76	-	20.36	-	5.11	-	4.51	-	6.23	-	10.80	-	7.09	-	0.00	-	6.15	-	6.96	-	5.33	-	10.36	-	7.17	-	9.97	-	6.76	-	5.55	-	12.65	-	12.39	-	9.52	-	9.72	-	4.80
chr19	36050884	ATP4A	-	Exonic	Syn	36050976-36051264	36050707-36050975	36050094-36050706	0.00	-	0.00	-	0.00	-	0.00	-	0.00	-	0.00	-	0.00	-	0.00	-	0.00	-	0.00	-	0.00	-	0.00	-	0.00	-	0.00	-	0.00	-	0.00	-	2.28	-	0.00	-	0.00	-	0.00	-	1.14
chr11	61724916	BEST1	+	Exonic	Nonsyn	61724471-61724858	61724859-61724936	61724937-61725617	0.00	0.23	0.00	-	1.46	0.18	4.37	0.21	0.00	0.40	0.00	-	1.46	0.12	0.00	0.29	6.55	0.12	1.34	0.13	2.49	0.11	8.73	-	4.37	0.19	1.94	0.08	0.00	0.28	0.00	-	0.00	0.10	1.75	0.26	3.36	0.16	4.37	0.11	0.87
chr20	36147563	BLCAP	-	Exonic	Nonsyn	36147753-36148839	36145819-36147752	-	164.01	0.08	201.59	-	181.04	0.09	336.40	0.10	601.25	0.07	249.17	0.07	42.18	-	79.16	0.07	116.05	0.05	216.75	0.10	82.76	0.06	288.05	-	177.33	0.08	240.03	0.10	109.52	0.10	29.50	0.18	148.13	0.09	158.22	0.07	116.56	0.14	491.96	0.08	279.85
chr17	43045220	C1QL1	-	Exonic	Nonsyn	-	43044820-43045644	43037736-43044819	12.42	-	98.75	-	33.20	-	16.50	-	34.62	-	17.17	-	80.46	-	26.54	-	16.90	-	12.83	-	9.47	-	42.93	-	23.99	-	17.17	-	35.60	-	15.46	-	61.39	0.43	26.19	-	21.35	-	16.41	0.05	19.82
chr3	53820892	CACNA1D	+	Exonic	Nonsyn	53815695-53820848	53820849-53820979	53820980-53834275	1.71	0.28	0.00	-	1.46	0.06	0.57	0.29	1.66	-	1.47	-	0.00	-	1.40	0.56	2.74	-	0.00	-	1.61	-	12.69	-	0.68	-	0.00	-	1.68	-	0.69	0.50	3.50	-	1.45	-	0.00	-	1.53	0.40	1.93
chr19	54485579	CACNG8	+	Exonic	Nonsyn	54483262-54485333	54485334-54493469	-	25.73	0.20	43.55	-	45.84	0.33	30.72	-	99.43	0.20	41.84	0.07	0.00	-	0.00	-	33.89	-	63.73	0.40	36.11	-	0.00	-	81.41	-	37.95	-	30.49	0.27	0.00	-	88.12	0.20	65.01	0.14	26.18	-	37.70	-	32.96
chr3	62860434	CADPS	-	Exonic	Nonsyn	-	62860264-62861064	62751660-62860263	837.44	-	135.59	-	515.98	-	1393.26	-	1242.87	0.04	632.73	-	101.69	-	231.40	-	124.74	-	579.32	-	564.94	-	27.12	-	949.10	0.06	135.59	-	1135.53	-	1075.00	-	368.02	-	755.41	-	13.56	-	401.11	-	209.19
chr3	62423807	CADPS	-	Exonic	Nonsyn	62423887-62431439	62423779-62423886	62388861-62423778	7.54	0.51	0.00	-	46.19	0.51	33.84	0.58	27.02	0.54	26.18	0.14	0.00	0.25	7.80	0.27	4.02	0.48	35.70	0.48	16.52	0.20	0.00	-	82.17	0.48	9.42	0.46	11.05	0.51	13.12	0.21	17.51	0.24	16.47	0.66	7.46	0.20	28.26	0.38	11.70
chr7	39990527	CDK13	+	Exonic	Nonsyn	-	39989959-39991451	39991452-40027197	89.59	-	107.74	-	69.58	-	88.68	-	82.09	-	85.79	-	104.39	0.20	66.01	-	77.81	0.50	99.19	-	70.74	-	31.92	-	79.31	-	68.56	-	36.68	-	91.68	-	61.79	-	69.55	-	215.48	-	125.70	-	97.68
chr7	39990736	CDK13	+	Exonic	Nonsyn	-	39989959-39991451	39991452-40027197	89.59	-	107.74	-	69.58	-	88.68	-	82.09	-	85.79	-	104.39	-	66.01	-	77.81	-	99.19	-	70.74	-	31.92	-	79.31	-	68.56	-	36.68	-	91.68	-	61.79	-	69.55	-	215.48	-	125.70	-	97.68
chr7	39990548	CDK13	+	Exonic	Nonsyn	-	39989959-39991451	39991452-40027197	89.59	1.00	107.74	-	69.58	-	88.68	-	82.09	-	85.79	-	104.39	1.00	66.01	0.38	77.81	0.67	99.19	1.00	70.74	-	31.92	-	79.31	-	68.56	-	36.68	-	91.68	-	61.79	0.80	69.55	-	215.48	-	125.70	0.80	97.68
chr7	39990302	CDK13	+	Exonic	Nonsyn	-	39989959-39991451	39991452-40027197	89.59	-	107.74	-	69.58	-	88.68	-	82.09	-	85.79	-	104.39	0.38	66.01	-	77.81	-	99.19	-	70.74	-	31.92	-	79.31	-	68.56	-	36.68	-	91.68	-	61.79	-	69.55	-	215.48	-	125.70	-	97.68
chr19	47152854	DACT3	-	Exonic	Nonsyn	47153130-47155916	47150821-47153129	-	44.91	-	43.17	-	28.65	-	32.22	-	45.21	-	44.41	-	22.24	-	15.75	-	42.52	-	30.82	-	19.03	-	109.03	-	50.96	-	39.83	-	33.20	-	10.49	-	35.18	-	30.15	-	35.08	-	34.66	-	58.94
chr19	47152737	DACT3	-	Exonic	Nonsyn	47153130-47155916	47150821-47153129	-	44.91	-	43.17	-	28.65	-	32.22	-	45.21	-	44.41	-	22.24	-	15.75	-	42.52	-	30.82	-	19.03	-	109.03	-	50.96	-	39.83	-	33.20	-	10.49	-	35.18	-	30.15	-	35.08	-	34.66	0.17	58.94
chr4	17805279	DCAF16	-	Exonic	Nonsyn	17806395-17812069	17802278-17806394	-	11.00	0.17	15.34	0.07	17.06	0.07	14.21	0.06	17.18	0.10	17.83	-	8.11	0.09	6.61	0.06	10.61	0.09	13.75	0.07	11.20	-	42.10	0.04	16.10	0.29	9.47	-	19.89	0.04	7.36	-	4.71	-	15.57	-	11.90	-	10.38	0.07	6.33
chr22	37770174	ELFN2	-	Exonic	Syn	37772037-37813807	37764000-37772036	-	60.21	0.03	40.14	-	51.46	0.10	41.56	0.10	72.89	0.11	52.32	0.09	51.03	-	54.28	-	58.69	-	45.26	0.05	69.57	-	87.44	-	76.48	0.17	74.21	-	55.96	-	45.48	-	110.78	0.14	49.86	0.12	74.43	-	75.94	-	54.77
chr9	98011511	FANCC	-	Exonic	Syn	98011652-98079410	98011409-98011651	98009799-98011408	0.00	-	0.00	-	6.63	-	0.00	-	0.00	-	0.00	-	0.00	-	106.01	-	0.00	-	0.00	-	0.00	-	0.00	-	0.00	-	0.00	-	9.94	-	0.00	-	0.00	-	0.00	-	0.00	-	0.00	-	0.00
chrX	151358319	GABRA3	-	Exonic	Nonsyn	151358414-151366104	151358202-151358413	151337036-151358201	89.33	0.97	0.00	-	357.76	0.97	129.58	0.92	528.56	0.90	99.84	0.85	66.56	-	0.00	-	33.28	-	99.84	-	133.12	0.64	0.00	-	99.84	0.83	149.76	-	99.84	0.78	99.84	-	166.40	1.00	249.60	1.00	199.68	-	62.86	0.69	59.90
chr19	14593693	GIPC1	-	Exonic	Syn	14593819-14606848	14593501-14593818	14591591-14593500	9.73	0.37	10.60	0.18	15.96	0.24	6.11	0.38	11.76	0.58	6.97	0.32	10.51	-	14.18	0.23	12.01	0.36	10.16	0.31	9.01	0.10	37.24	0.04	8.50	0.28	10.08	0.30	6.66	0.24	6.01	0.03	10.51	0.38	8.82	0.26	29.49	0.12	6.18	0.43	8.04
chr12	57864624	GLI1	+	Exonic	Nonsyn	57863482-57864099	57864100-57866047	-	0.00	-	0.00	-	0.00	-	0.00	0.88	6.03	-	0.00	-	4.44	-	3.07	-	0.00	-	0.00	-	33.31	0.71	0.24	-	0.00	-	0.00	-	17.77	-	9.83	0.40	4.76	-	0.00	-	0.00	-	0.00	-	8.25
chr6	34100903	GRM4	-	Exonic	Nonsyn	34101637-34113776	34100755-34101636	34029806-34100754	38.37	0.10	8.04	-	58.99	-	52.51	0.06	72.78	0.14	38.83	-	0.00	-	63.05	0.16	6.62	0.14	5.72	-	26.15	0.07	0.00	-	128.71	-	19.13	0.06	56.98	-	49.38	-	74.25	0.12	13.89	0.14	1.40	-	38.21	-	70.13
chr4	57976234	IGFBP7	-	Exonic	Nonsyn	-	57976043-57976551	57907100-57976042	1469.48	0.45	535.53	0.49	909.74	0.34	1071.63	0.50	2833.12	0.60	979.10	0.62	1402.43	0.38	1143.18	0.52	2085.30	0.41	2769.77	0.42	1160.14	0.32	421.62	0.46	1028.76	0.53	1480.65	0.45	1219.03	0.33	846.55	0.33	421.02	0.66	2256.66	0.60	1432.70	0.37	823.55	0.45	1038.91
chr4	57976286	IGFBP7	-	Exonic	Nonsyn	-	57976043-57976551	57907100-57976042	1469.48	0.01	535.53	0.07	909.74	0.02	1071.63	0.08	2833.12	0.07	979.10	0.06	1402.43	0.03	1143.18	0.04	2085.30	0.03	2769.77	0.02	1160.14	0.02	421.62	0.04	1028.76	0.08	1480.65	0.10	1219.03	0.09	846.55	0.12	421.02	0.09	2256.66	0.10	1432.70	0.03	823.55	0.05	1038.91
chr12	5021742	KCNA1	+	Exonic	Nonsyn	5019639-5020005	5020006-5027422	-	18.30	0.08	0.00	-	0.00	-	6.88	-	3.12	-	64.92	-	0.00	-	22.18	0.45	25.06	-	29.28	-	20.29	-	0.00	-	23.60	-	20.71	-	0.00	-	25.99	-	0.00	-	52.40	-	0.00	-	7.17	-	18.91
chr10	79397298	KCNMA1	-	Exonic	Nonsyn	-	79397023-79397577	79011015-79397022	198.37	0.03	92.73	-	333.40	0.05	178.34	0.12	142.04	0.17	92.39	0.04	135.18	0.10	224.11	-	92.57	0.03	190.28	-	168.68	0.04	53.32	0.10	169.45	0.15	104.33	0.05	143.90	0.12	246.79	-	100.88	0.21	99.07	0.21	100.17	-	152.63	0.15	121.18
chr13	47260137	LRCH1	+	Exonic	Syn	47255982-47260039	47260040-47260176	47260177-47261986	17.62	-	0.00	-	4.80	-	19.82	-	0.00	-	0.00	-	3.60	-	52.85	-	0.00	-	0.00	-	13.21	-	0.00	-	6.61	-	0.00	-	13.21	-	0.00	-	2.64	-	13.21	-	0.00	-	52.85	-	0.00
chr12	56075695	METTL7B	+	Exonic	Nonsyn	-	56075330-56076036	56076037-56077596	13.97	-	0.00	-	0.00	-	0.00	-	0.00	-	41.92	-	30.16	-	0.00	-	0.00	-	3.68	-	0.00	-	0.00	-	0.00	-	0.00	-	0.00	-	0.00	-	23.54	-	18.76	-	13.24	-	0.00	-	33.10
chr19	36211399	MLL4	+	Exonic	Nonsyn	36210444-36210685	36210686-36212706	36212707-36213260	21.66	-	0.00	-	40.30	0.11	16.45	0.14	6.74	-	10.23	-	17.54	-	14.68	0.09	32.89	-	0.00	0.08	31.25	-	12.61	-	15.21	0.33	21.38	-	8.04	-	7.68	-	5.80	-	9.96	-	17.27	-	23.44	-	14.36
chr11	1017535	MUC6	-	Exonic	Nonsyn	1018771-1019274	1015762-1018770	1014002-1015761	6.04	-	0.00	-	0.73	-	6.00	-	4.09	-	1.46	-	5.56	-	4.57	-	6.43	-	8.36	-	8.58	-	0.00	-	3.51	-	2.34	-	1.32	-	5.85	-	0.00	-	4.21	-	14.92	-	4.09	-	6.43
chr17	34866719	MYO19	-	Exonic	Syn	34866757-34867203	34866585-34866756	34864975-34866584	7.49	0.08	0.00	-	0.00	-	14.71	0.11	28.08	-	11.70	-	24.96	-	8.02	-	42.12	-	2.34	-	0.00	-	0.00	-	14.04	-	9.36	-	7.49	0.20	6.55	-	11.70	0.06	0.00	-	0.00	-	7.49	0.18	51.48
chr14	26917530	NOVA1	-	Exonic	Nonsyn	26918170-26941525	26915089-26918169	-	0.00	0.12	0.00	-	0.00	0.20	0.00	0.46	0.00	0.30	0.00	0.27	0.00	0.08	0.00	0.42	0.00	-	0.00	0.14	0.00	0.07	0.00	-	0.00	0.47	0.00	0.14	0.00	0.19	0.00	0.32	0.00	0.56	0.00	0.20	0.00	-	0.00	0.29	0.00
chr14	26917515	NOVA1	-	Exonic	Nonsyn	26918170-26949182	26915089-26918169	-	348.18	0.05	121.42	-	207.51	0.06	240.13	0.16	178.08	0.12	311.84	0.07	657.16	-	381.73	-	278.21	-	449.87	0.07	132.36	-	68.27	-	206.93	0.12	194.42	0.12	111.32	0.03	304.92	0.02	161.31	-	398.61	-	201.32	-	164.20	0.05	353.49
chr14	20920211	OSGEP	-	Exonic	Nonsyn	20920309-20920487	20920133-20920308	20917426-20920132	0.44	-	1.03	0.19	0.54	-	0.57	0.07	0.62	0.03	0.57	-	0.79	-	0.58	0.08	0.70	0.02	0.52	-	0.25	-	0.81	-	0.74	-	0.38	-	0.53	0.04	0.56	-	0.78	0.02	0.56	-	0.45	-	0.61	0.02	0.49
chr15	65425319	PDCD7	-	Exonic	Syn	-	65425250-65426174	65421509-65425249	428.70	0.23	50.55	0.22	0.00	0.26	177.95	0.24	0.00	0.13	49.88	0.14	303.32	-	38.02	0.05	29.66	-	53.25	0.15	109.20	0.17	20.22	-	82.91	0.12	24.77	0.31	47.18	0.10	74.82	-	52.58	0.12	165.82	0.14	33.37	0.22	110.54	0.16	85.94
chr15	65425334	PDCD7	-	Exonic	Syn	-	65425250-65426174	65421509-65425249	428.70	0.32	50.55	0.31	0.00	0.26	177.95	0.27	0.00	0.12	49.88	0.22	303.32	0.14	38.02	0.15	29.66	0.10	53.25	0.18	109.20	0.33	20.22	-	82.91	0.16	24.77	0.20	47.18	0.14	74.82	0.06	52.58	0.11	165.82	0.27	33.37	-	110.54	0.24	85.94
chr15	65425992	PDCD7	-	Exonic	Nonsyn	-	65425250-65426174	65421509-65425249	428.70	0.13	50.55	-	0.00	0.25	177.95	0.15	0.00	0.29	49.88	0.40	303.32	0.17	38.02	0.21	29.66	-	53.25	-	109.20	-	20.22	-	82.91	0.17	24.77	-	47.18	-	74.82	0.24	52.58	0.40	165.82	-	33.37	-	110.54	0.50	85.94
chr15	65426067	PDCD7	-	Exonic	Nonsyn	-	65425250-65426174	65421509-65425249	428.70	0.11	50.55	-	0.00	0.14	177.95	0.22	0.00	0.36	49.88	-	303.32	0.21	38.02	0.17	29.66	-	53.25	0.17	109.20	-	20.22	-	82.91	-	24.77	0.17	47.18	-	74.82	-	52.58	-	165.82	0.22	33.37	-	110.54	0.44	85.94
chr15	65425686	PDCD7	-	Exonic	Nonsyn	-	65425250-65426174	65421509-65425249	428.70	-	50.55	-	0.00	-	177.95	-	0.00	-	49.88	-	303.32	-	38.02	-	29.66	-	53.25	-	109.20	-	20.22	-	82.91	-	24.77	-	47.18	-	74.82	-	52.58	-	165.82	-	33.37	-	110.54	-	85.94
chr1	2436080	PLCH2	+	Exonic	Nonsyn	2433849-2435383	2435384-2436969	-	2.50	0.27	6.05	0.19	3.11	0.39	2.52	0.22	2.90	0.51	3.47	0.25	2.64	0.07	2.51	0.04	4.43	0.24	2.80	0.27	3.18	0.24	16.52	0.12	3.70	0.25	3.78	0.19	2.97	0.18	2.17	0.03	2.73	0.31	2.92	0.14	9.15	0.13	3.46	0.33	2.78
chr17	37826529	PNMT	+	Exonic	Nonsyn	37826090-37826203	37826204-37826728	-	64.06	0.18	0.00	0.07	55.15	0.11	0.00	0.28	0.00	0.19	0.00	0.34	0.00	-	0.00	-	0.00	0.14	31.16	0.22	35.54	0.09	0.00	0.09	0.00	0.03	69.70	0.18	0.00	0.17	0.00	0.07	0.00	0.40	0.00	0.14	146.79	0.07	0.00	0.20	0.00
chr16	31098929	PRSS53	-	Exonic	Syn	31099021-31099126	31098858-31099020	31098220-31098857	5.87	-	0.00	-	0.00	-	23.48	-	15.66	-	6.85	-	3.91	-	43.06	-	7.83	-	9.79	-	21.53	-	0.00	-	11.74	-	15.66	-	23.48	-	16.96	-	19.57	-	0.00	-	0.00	-	13.70	-	9.39
chr7	103155714	RELN	-	Exonic	Syn	103155889-103159769	103155632-103155888	103151453-103155631	154.48	-	16.26	-	65.04	-	70.46	-	84.01	-	0.00	-	3.25	-	72.49	-	24.39	-	12.20	-	65.04	-	2.03	-	276.43	-	32.52	-	27.88	-	58.84	-	0.00	-	56.91	-	2.03	-	36.59	-	40.65
chr4	2835556	SH3BP2	+	Exonic	Nonsyn	2834777-2835423	2835424-2842823	-	26.78	0.13	0.00	0.35	11.13	0.14	17.36	0.22	8.36	0.12	7.23	-	6.03	0.16	18.89	-	14.22	0.22	18.80	0.17	14.78	0.04	0.00	0.14	17.09	0.09	23.52	0.10	10.00	0.24	0.00	0.14	4.31	0.15	8.24	0.13	11.95	0.21	14.73	0.29	16.70
chr21	34923319	SON	+	Exonic	Syn	34918686-34921781	34921782-34927697	34927698-34929461	171.82	0.26	26.69	-	57.55	0.11	155.17	0.25	166.75	0.16	171.00	0.50	31.21	-	62.22	0.46	177.41	0.23	171.95	0.28	200.97	0.13	40.55	0.30	108.68	0.19	33.22	0.25	83.94	0.19	107.12	0.40	19.23	0.29	59.09	0.23	0.00	0.25	92.68	0.35	86.84
chr21	34924105	SON	+	Exonic	Syn	34918686-34921781	34921782-34927697	34927698-34929461	171.82	0.15	26.69	0.22	57.55	0.12	155.17	-	166.75	0.12	171.00	0.18	31.21	-	62.22	0.06	177.41	0.05	171.95	0.04	200.97	0.03	40.55	-	108.68	0.13	33.22	0.20	83.94	0.03	107.12	0.02	19.23	0.07	59.09	0.08	0.00	0.17	92.68	0.13	86.84
chr21	34922801	SON	+	Exonic	Nonsyn	34918686-34921781	34921782-34927697	34927698-34929461	171.82	0.19	26.69	-	57.55	-	155.17	0.16	166.75	0.17	171.00	-	31.21	-	62.22	0.26	177.41	0.08	171.95	0.11	200.97	-	40.55	-	108.68	-	33.22	-	83.94	-	107.12	0.22	19.23	0.33	59.09	-	0.00	-	92.68	-	86.84
chr3	9876560	TTLL3	+	Exonic	Nonsyn	9871080-9876364	9876365-9878040	-	7.96	0.04	11.14	0.03	7.48	0.08	7.71	0.11	7.20	0.11	9.30	0.07	10.97	0.04	6.73	-	10.34	0.08	10.75	0.04	5.92	0.06	18.69	0.05	11.36	0.06	11.52	0.03	6.74	0.08	4.47	0.11	10.04	0.06	10.93	0.03	11.67	0.09	12.52	0.07	10.63
chr2	210835613	UNC80	+	Exonic	Nonsyn	210834616-210835555	210835556-210835681	210835682-210836924	0.99	-	0.00	-	17.26	0.09	19.73	0.04	42.75	-	14.80	-	0.00	-	5.19	0.26	9.87	-	0.00	-	19.73	-	0.00	-	0.00	-	0.00	-	0.00	-	11.84	-	4.67	0.16	0.00	-	0.00	-	9.87	0.18	2.26
[truncated: 617 more columns]
