# Supplementary material for: A high resolution A-to-I editing map in the mouse identifies editing events controlled by pre-mRNA splicing
Source: Genome Res. 2019 Sep;29(9):1453–63. doi: 10.1101/gr.242636.118 (PMC6724681; doi:10.1101/gr.242636.118)
Supplement: Supplemental Material [file supp_gr.242636.118_Supplemental_Scripts.zip › scripts/srrTissue_brain.txt]

SRR821549	AMY
SRR598124	AMY
SRR603534	AMY
SRR607445	AMY
SRR599448	AMY
SRR1095865	AMY
SRR657151	AMY
SRR655435	AMY
SRR656516	AMY
SRR662978	AMY
SRR600445	AMY
SRR657891	AMY
SRR598671	AMY
SRR614647	AMY
SRR660330	AMY
SRR659625	AMY
SRR661818	AMY
SRR607478	AMY
SRR818418	AMY
SRR603068	AMY
SRR1085015	AMY
SRR614742	COR-BA24
SRR607775	COR-BA25
SRR600385	COR-BA26
SRR659235	COR-BA27
SRR602365	COR-BA28
SRR661133	COR-BA29
SRR658129	COR-BA30
SRR1440058	COR-BA31
SRR601755	COR-BA32
SRR1085850	COR-BA33
SRR814989	COR-BA34
SRR657683	COR-BA35
SRR1323106	COR-BA36
SRR820623	COR-BA37
SRR821626	COR-BA38
SRR1073143	COR-BA39
SRR600608	COR-BA40
SRR602728	COR-BA41
SRR660945	COR-BA42
SRR1349056	COR-BA43
SRR607091	COR-BA44
SRR1085825	COR-BA45
SRR655555	CAU
SRR602622	CAU
SRR657587	CAU
SRR662725	CAU
SRR665393	CAU
SRR662689	CAU
SRR602839	CAU
SRR612899	CAU
SRR607406	CAU
SRR819946	CAU
SRR1086561	CAU
SRR656552	CAU
SRR818057	CAU
SRR661325	CAU
SRR599192	CAU
SRR614479	CAU
SRR598638	CAU
SRR820292	CAU
SRR604366	CAU
SRR817927	CAU
SRR1082328	CAU
SRR821434	CAU
SRR1075433	CAU
SRR613090	CAU
SRR816721	CAU
SRR608174	CAU
SRR602271	CAU
SRR607611	CAU
SRR598428	CAU
SRR665298	CAU
SRR818396	CAU
SRR613498	CERHEM
SRR603596	CERHEM
SRR1098519	CERHEM
SRR615599	CERHEM
SRR655684	CERHEM
SRR1097752	CERHEM
SRR1475737	CERHEM
SRR660812	CERHEM
SRR662570	CERHEM
SRR600957	CERHEM
SRR1080927	CERHEM
SRR600754	CERHEM
SRR615766	CERHEM
SRR598533	CERHEM
SRR655375	CERHEM
SRR656179	CERHEM
SRR2167642	CERHEM
SRR604098	CERHEM
SRR662799	CERHEM
SRR607887	CERHEM
SRR1097392	CERHEM
SRR1074164	CERHEM
SRR819999	CERHEM
SRR2166176	CERHEM
SRR660498	CERHEM
SRR821468	CERHEM
SRR608718	CERHEM
SRR818188	CERHEM
SRR820468	CER
SRR659412	CER
SRR659331	CER
SRR604146	CER
SRR601098	CER
SRR1398839	CER
SRR815232	CER
SRR613747	CER
SRR816292	CER
SRR657997	CER
SRR1093527	CER
SRR598009	CER
SRR663453	CER
SRR817258	CER
SRR658813	CER
SRR627299	CER
SRR600876	CER
SRR614383	CER
SRR607967	CER
SRR663681	CER
SRR627451	CER
SRR627453	CER
SRR807657	CER
SRR662871	CER
SRR615249	CER
SRR817190	CER
SRR627462	CER
SRR612419	CER
SRR607311	CER
SRR627433	CER
SRR627429	CER
SRR657915	CER
SRR603333	COR
SRR808614	COR
SRR614310	COR
SRR660626	COR
SRR1083632	COR
SRR663753	COR
SRR608662	COR
SRR604026	COR
SRR627455	COR
SRR820078	COR
SRR810319	COR
SRR656745	COR
SRR602927	COR
SRR1081741	COR
SRR660933	COR
SRR612575	COR
SRR663320	COR
SRR1475168	COR
SRR601669	COR
SRR810877	COR
SRR627449	COR
SRR627425	COR
SRR627421	COR
SRR1382732	COR
SRR601006	COR
SRR812436	COR
SRR654874	COR
SRR812012	COR
SRR604456	FCOR-BA9
SRR1084649	FCOR-BA10
SRR661349	FCOR-BA11
SRR1085495	FCOR-BA12
SRR657635	FCOR-BA13
SRR662534	FCOR-BA14
SRR2166648	FCOR-BA15
SRR1084842	FCOR-BA16
SRR1077405	FCOR-BA17
SRR818033	FCOR-BA18
SRR612563	FCOR-BA19
SRR595926	FCOR-BA20
SRR607337	FCOR-BA21
SRR814967	FCOR-BA22
SRR613627	FCOR-BA23
SRR1102055	FCOR-BA24
SRR821602	FCOR-BA25
SRR602314	FCOR-BA26
SRR657777	FCOR-BA27
SRR604262	FCOR-BA28
SRR658307	FCOR-BA29
SRR1335446	FCOR-BA30
SRR657127	FCOR-BA31
SRR602516	FCOR-BA32
SRR602704	FCOR-BA33
SRR2167030	FCOR-BA34
SRR818210	FCOR-BA35
SRR600361	FCOR-BA36
SRR662233	FCOR-BA37
SRR607935	HIP
SRR658977	HIP
SRR819370	HIP
SRR603658	HIP
SRR1498616	HIP
SRR1458134	HIP
SRR821690	HIP
SRR1097978	HIP
SRR661779	HIP
SRR660103	HIP
SRR819134	HIP
SRR661255	HIP
SRR613474	HIP
SRR600724	HIP
SRR662007	HIP
SRR1088389	HIP
SRR1472770	HIP
SRR1096851	HIP
SRR818086	HIP
SRR602169	HIP
SRR1378155	HIP
SRR817856	HIP
SRR608456	HIP
SRR656564	HIP
SRR660969	HIP
SRR817751	HIP
SRR817758	HIP
SRR614814	HIP
SRR1389059	HYPO
SRR818270	HYPO
SRR660091	HYPO
SRR604318	HYPO
SRR659013	HYPO
SRR614083	HYPO
SRR1071289	HYPO
SRR613354	HYPO
SRR820256	HYPO
SRR1072504	HYPO
SRR1083100	HYPO
SRR661179	HYPO
SRR820379	HYPO
SRR661445	HYPO
SRR598862	HYPO
SRR1072797	HYPO
SRR601169	HYPO
SRR608230	HYPO
SRR608574	HYPO
SRR1080835	HYPO
SRR602193	HYPO
SRR661995	HYPO
SRR614443	HYPO
SRR602131	HYPO
SRR665502	HYPO
SRR1071880	HYPO
SRR612731	NACC
SRR1087031	NACC
SRR600348	NACC
SRR659187	NACC
SRR820157	NACC
SRR657348	NACC
SRR821581	NACC
SRR598253	NACC
SRR817905	NACC
SRR600560	NACC
SRR655923	NACC
SRR656167	NACC
SRR1082759	NACC
SRR1076072	NACC
SRR654886	NACC
SRR607141	NACC
SRR602808	NACC
SRR819793	NACC
SRR613438	NACC
SRR598196	NACC
SRR1070986	NACC
SRR601201	NACC
SRR655134	NACC
SRR597927	NACC
SRR601122	NACC
SRR1383831	NACC
SRR1079281	NACC
SRR664842	NACC
SRR1103048	NACC
SRR607538	PUT
SRR598276	PUT
SRR601287	PUT
SRR602540	PUT
SRR659780	PUT
SRR614455	PUT
SRR1099023	PUT
SRR1098336	PUT
SRR818971	PUT
SRR1085662	PUT
SRR1075898	PUT
SRR658247	PUT
SRR614515	PUT
SRR817775	PUT
SRR600533	PUT
SRR614155	PUT
SRR659899	PUT
SRR817629	PUT
SRR659121	PUT
SRR602871	SCORD
SRR612311	SCORD
SRR655146	SCORD
SRR612407	SCORD
SRR660661	SCORD
SRR660895	SCORD
SRR817880	SCORD
SRR819534	SCORD
SRR615020	SCORD
SRR1073755	SCORD
SRR614071	SCORD
SRR661723	SCORD
SRR1441701	SCORD
SRR613807	SCORD
SRR602598	SCORD
SRR615731	SCORD
SRR608598	SUBN
SRR663693	SUBN
SRR807591	SUBN
SRR657973	SUBN
SRR662138	SUBN
SRR604050	SUBN
SRR818469	SUBN
SRR597977	SUBN
SRR817686	SUBN
SRR615467	SUBN
SRR665670	SUBN
SRR1078879	SUBN
SRR601787	SUBN
SRR612455	SUBN
SRR604074	SUBN
SRR661925	SUBN
SRR603397	SUBN
SRR615934	SUBN
SRR817797	SUBN
SRR599486	SUBN
